# Supplementary material for: Tumor-induced orexigenic imbalance lowers protein appetite and drives early organ wasting symptoms
Source: Nat Commun. 2026 Mar 6;17:3553. doi: 10.1038/s41467-026-70074-2 (PMC13086994; doi:10.1038/s41467-026-70074-2)
Supplement: Supplementary file 9 — Supplementary Dataset 1 [file 41467_2026_70074_MOESM9_ESM.xlsx]

## Sheet: qPCR primer sequence
Primer sequences
Gene	Forward	Reverse
a-tubulin	CAACCAGATGGTCAAGTGCG	ACGTCCTTGGGCACAACATC
Rpl32	GCTAAGCTGTCGCACAAATG	GTTCGATCCGTAACCGATGT
upd3	ATCCCCTGAAGCACCTACAGA	CAGTCCAGATGCGTACTGCTG
ImpL2	AAGAGCCGTGGACCTGGTA	TTGGTGAACTTGAGCCAGTCG
Hug	ATGTGTGGTCCTAGTTATTGCAC	TCCCAAATCCAGTTTGCTCG
NPF	TGAACCAGAACTATGTGCCAAA	TTGTCCATCTCGTGATTCCTC
sNPF	GGAAGCCACAACGACTTCGC	ATTTCGTACTGCTGCTGGAG
CNMa	TGTGATCCTTGAGGGGATGT	CAACAGCAGGAACAGAAGCA
Akh	GCGAAGTCCTCATTGCAGCCGTG	ACCGAACGCTTGCCCCAATCC
dilp2	ATGAGCAAGCCTTTGTCCTTC	ACCTCGTTGAGCTTTTCACTG
dilp3	ATGGGCATCGAGATGAGGTG	CGTTGAAGCCATACACACAGAG
dilp5	CGCTCCGTGATCCCAGTTC	AGGCAACCCTCAGCATGTC
dilp8	CGACAGAAGGTCCATCGAGT	GTTTTGCCGGATCCAAGT
ccha1	ACTGACGTCGGACAATTTGC	ACACGAATGTCCGTATTCCA
ccha2	AAACAGCAACAGCAGCAAAC	AGGACCACGGTGCAGATAAC
csk	CCGATCCCAGCGCAGACGAC	TGGCACTCTGCGACCGAAGC
AstA	GAGGTCTCGTCCCTACTCCTTC	GATCTCGTTGTCCTGGTCGT
Mip	GCTCACACTAAGACGCGGAG	GCCACCAAATTACCGCAAGC
AstC	TACGGCCTACTCCTCACCC	GCTGGCATATTCGTAGCCACC
Lk	GCCTTTGGCCGTCAAGTCTA	TGAACCTGCGGTACTTGGAG
Crz	GAGGTCCTTTAACGCCGCAT	TGGCATTGAAGTCCGAACCG
Sif	CAAAGTTGCAATGCCCGACA	CCTCCACAGACATGGCATCA
upd1	CAGCGCACGTGAAATAGCAT	CGAGTCCTGAGGTAAGGGGA
upd2	CGGAACATCACGATGAGCGAAT	TCGGCAGGAACTTGTACTCG
Burs	GCCGCCACGGATAATGATATT	TGGGCACACATCCAGGATACT
Dh31	TCCTCCTCTTCTGCCTCTTG	GCACCTCCTCCAGTTCGTT
nucb1	AAGGTGTCTCAGCATCTGGAC	GGTCTTCTGAATGAGCTTTCGC
ccap	TCGCTGGAAAGGGAGAACAAC	TCGTCCACAGCCTGTAAATGC
Fit	TTGGTGCAGGCCAGGAATAT	CACAGGGCCAGTTGACAGAGT
