# Supplementary material for: Tumor-induced orexigenic imbalance lowers protein appetite and drives early organ wasting symptoms
Source: Nat Commun. 2026 Mar 6;17:3553. doi: 10.1038/s41467-026-70074-2 (PMC13086994; doi:10.1038/s41467-026-70074-2)
Supplement: Supplementary file 12 — Source Data [file 41467_2026_70074_MOESM12_ESM.xlsx]

## Sheet: Figure 1
Figure 1a			Figure 1d			Figure 1e			Figure 1g					Figure 1i														Figure 1k								Figure 1m
total duration of activity bout using standard lab food			total duration of activity bout using standard lab food			feeding index (eye-scoring), using standard lab food			feeding index (eye-scoring), using standard lab food					feeding index (eye-scoring)														Triglycerides/ protein (normalized)								feeding index (eye-scoring), using standard lab food
day 6 of gut Yki-tumor induction			day 6 of gut Yki-tumor induction			day 6 of gut Yki-tumor induction			day 6 of induction					day 6 of gut Yki-tumor induction														male								male
male			male			male			male					male
esgTS > +	esgTS > yki-act		elavGal80, esgTS > + (control)	elavGal80, esgTS > yki-act (Yki-act )		control	Yki-act		control	Raf-GOF	control-RNAi	APC-RNAi			control						Yki-act								control			Yki-act					control			Yki-act
3.3	7.51		5.55	7		1.79167	1.08		1.55	1.68421	1.77778	1.42857		molasses	1.35	1.65	1.7				1.1	1.15	0.7					d2	1.35112	0.706144	0.942732	1.54457	1.37275	1.27033		d1	0.818182	0.6	1.36364	0.5625	1.25	0.666667
26.3	0		5.79	6.45		1.84	0.826087		1.35	1.72727	1.3913	1.29412		antibiotics	1.36842	1.34783	1.6087	1.23529	1.2	1.5	0.10526	0.86364	1.0625	0.71429	1.0625	0.66667		d3	0.922322	0.991614	1.08606	0.698519	0.769928	0.79979		d2	1.29412	1.42105	1.46667	1.375	1.11765	1.15789
6.66	0		16.57	6.33		1.72727	0.625		1.35	1.57143	1.47619	1.73684																d4	1.16612	0.975403	0.858476	0.992783	0.74461	0.863719		d3	0.958333	1.38889	1.4	0.916667	1	1.2
10.38	0		9.3	0		1.65	0.333333		1.65	1.84211	1.4	1.79167																d5	1.28841	0.877898	0.83369	0.709835	0.452126	0.837704		d4	1	1.04762	0.875	1.05	0.882353	0.9
6.63	0		4.07	19.57		1.5	0.764706		1.82353	1.68	1.78261	1.85																d6	1.32165	1.08452	0.593833	0.120825	0.150356	-0.23978		d5	0.761905	1.54546	0.923077	0.47619	0.125	0.4
9.97	0		11.8	6.07																																d6	1.21429	0.857143	1.46154	0.166667	0.052632	0.222222
2.69	0		2.62	3.98																																d7	0.9	1.10526	1	0.294118	0.153846	0.357143
20.63	0		44.67	0
27.46	11.45		3.38	0
5.4	13.87		21.83	2.73		Figure 1f			Figure 1h					Figure 1j														Figure 1l								Figure 1n
1.79	23.26		2.9	4.56		normalized food consumption (spectrophotometry), using standard lab food			normalized food consumption (spectrophotometry), using standard lab food					normalized food consumption (spectrophotometry)														dry weight (nornalized)								normalized food consumption (spectrophotometry), using standard lab food
13.85	0		2.08	6.41		day 6 of gut Yki-tumor induction			day 6 of induction					day 6 of gut Yki-tumor induction														male								male
2.18	0		3.91	8.97		male			male					male															control			Yki-act					control				Yki-act
13.73	0		11.71	0																								d0	0.953839	1.0664	0.979758	0.912367	0.970427	1.01308		d4	1.34972	0.650281	0.848564	1.15144	1.34024	0.964169	0.851175	0.874674
3.67	0		4.47	0		control	Yki-act		control	Raf-GOF	control-RNAi	APC-RNAi			control						Yki-act							d3	1.08131	0.917476	1.00121	0.937136	1.00121	0.901092		d5	1.24668	0.753316	1		0.717949	0.060124	0.136549
2.18	9.69		4.63	0		0.742762	-0.603		1.79919	0.62452	0.596322	0.262672		molasses	1.16859	1.0444	1.0444	0.856159	1.14384		0.365314	0.706065	0.724054	0.156872	0.377674			d5	0.987179	0.987179	1.02564	0.913753	0.867521	0.942308
9.32	0		17.14	22.08		0.943428	-0.51913		1.84101	0.66633	0.959503	1.99206		antibiotics	0.243258	1.75674	0.848998	1.151	1.3441	0.655901	0.517187	-0.08884	0.1951	0.169265	0.814907	0.762733		d7	1.01471	1.01471	0.970588	0.802139	0.911765	0.838235
4.92	0		23.47	22.31		0.079867	-0.30449		0.23386	0.24252	0.736206	2.06303																d10	1.07618	0.925747	0.998071	0.798457	0.771456	0.810029
2.34	0		18.74	4.68		1.00033	0.008985		0.39544	0.59585	0.905621	1.17451																d12	1.09688	0.91875	0.984375	0.848077	0.65625	0.76125
2.54	0		20.71	0		0.893511	-0.23361		1.16034	0.74907	1.43407	2.26457
5.78	0		4.51	1.81		2.3401	-0.46855		0.57016	0.69053	1.36828	1.95423
10.4	0		3.19	0
			27.57	0
			2.62	0

## Sheet: Figure 2
Figure 2a								Figure 2b								Figure 2c					Figure 2d					Figure 2f						Figure 2g					Figure 2h
normalized expression, whole body								normalized NPF expression, whole body								total duration of activity bout using standard lab food					feeding index (eye-scoring), using standard lab food					normalized NPF expression						total duration of activity bout using standard lab food					brains from male NPF > GCaMP7b
day 5 of gut Yki-tumor induction								male								day 5 of gut Yki-tumor induction					day 6 of gut Yki-tumor induction					male ( d5 - d6 )						day 5 of gut Yki-tumor induction					Addition of hemolymph and live imaging of NPF - P1 neurons
male																male					male											male
									control			Yki-act														Gut			Brain
	control			Yki-act				d3	0.955607	0.828592	1.2158	0.79803	1.1769	0.62033		control	Yki-act	NPF-activation	Yki-act + NPF-activation		control	Yki-act	NPF-activation	Yki-act + NPF-activation		control	Yki-act		control	Yki-act		control	Yki-act	gut-NPF-activation	Yki-act + gut-NPF-activation		seconds	NPF - P1 + Hemolymph - control					NPF - P1 + Hemolymph - Yki-act
hugin	1.12629	0.90681	0.9669	0.96823	0.87905	1.10866		d4	1.0068	1.02423	0.96897	0.611373	0.436581	0.372499		5.08	6.95	2.57	10.61		1.18182	0.6	1.22222	0.9		1.09777	2.14984		1.20193	0.445033		3.13	8.01	7.87	4.47		5	-0.0033886	0.0174106	0.0013836	0.00729151	-0.0318689	-0.0105016	0.0054615	0.00166535	0.0112058	-0.0112263
NPF	0.99249	1.04407	0.96344	0.60741	0.55429	0.67583		d6	1.10199	1.03236	0.865653	0.644573	0.472388	0.429499		14.89	5.12	6.11	2.97		1.1	0.333333	1.54545	1.2		0.60193	0.0974455		0.944858	0.124644		2.22	3.37	6	4.34		10	-0.0146873	0.0156853	-0.0182034	-0.0102332	-0.0328821	-0.0092221	0.00867224	-0.011994	0.0355372	0.00433344
sNPF	1.01474	0.97538	1.00988	0.93901	0.97431	0.98654										5.01	0	13.49	13.66		0.909091	0.5	1.44444	0.8		1.3003	0.971117		0.853208	0.393751		11.22	5.83	13.87	3.89		15	0.0104169	0.0153852	0.0144857	-0.0058175	-0.0224512	-0.005952	0.0157359	0.0240693	0.0144576	0.00785802
CNMa	1.13811	0.91072	0.95117	1.17274	0.51639	0.80379										0	0	19.18	9.56							1	0.448632		1	0.56373		3.46	0	3.63	3.45		20	0.0105259	0.00544551	-0.0111229	-0.0088533	-0.0050219	-0.0007389	0.0123111	-0.0023559	0.0154523	-0.0128596
AKH	1.09784	0.99471	0.90746	1.27983	1.2114	1.30727										12.42	5.23	6.74	7.49							1.00045	0.48435		1.16953	0.614303		10.92	0	4.34	0		25	-0.00288	0.0243122	0.00290556	-0.0101987	-0.0099939	0.00509034	-0.0100928	0.00523976	-0.0064306	-0.006971
dilp2	1.25867	0.75265	0.98868	1.01686	0.8521	1.0722										13.94	4.62	2.48	10.47							0.99955	0.72131		0.830468	0.819283		2.28	1.99	0	0		30	0.00256954	-0.0118458	-0.0125126	-0.0040927	4.9984e-06	0.0041188	-0.0063112	0.00409085	-0.0059333	0.0173572
dilp3	1.07916	0.89712	1.02372	1.1919	1.30286	1.35903										9.53	0	1.65	0													8.51	1.01	0	0		35	-0.0092015	0.00139462	0.00032485	0.00146144	-0.0009218	0.00428467	0.0103846	-0.0150578	0.00485515	0.0246642
dilp5	1.0506	0.88561	1.06378	0.73087	0.79792	0.74562										6.46	0	0	0													1.85	0	0	0		40	-0.0026257	-0.01991	-0.0179387	0.00391076	0.00580953	-0.0023739	0.0163067	-0.0021644	-0.0224985	0.0159817
ccha1	1.05492	0.97816	0.96692	0.99463	0.61876	0.92883										4.33	0	0	0													3.36	0	0	0		45	-0.0017538	-0.0162718	0.00317025	0.00515267	0.0234666	-0.006734	-0.0120905	0.0123886	-0.0242583	-0.0112263
ccha2	1.34239	0.69333	0.96428	0.22308	0.19822	0.23153										13.11	1.99	21.65	10.76													0.61	24.39	0	0		50	-0.0059681	-0.0183347	-0.0051674	0.0229534	0.0300016	0.0108011	-0.0217228	0.00096323	0.00496992	-0.0126017
dsk	1.00685	0.89795	1.0952	0.8057	0.85879	0.93076										4.06	2.52	9.19	0													3.45	0	0	0		55	0.0169927	-0.0132711	0.042675	-0.0015743	0.0438571	0.0112276	-0.0186547	-0.016845	-0.0273571	-0.0153097
AstA	1.11315	0.88762	0.99924	0.93026	1.07183	0.99053										3.83	0	2.48	0													14.48	0	3.24	5.89		60	0.0311978	-0.0334505	0.0073391	0.0356139	0.0765714	0.00812343	0.00125186	0.0444307	0.00562028	-0.0072719
MIp	1.14549	0.89947	0.95504	1.11449	0.87806	1.08561										0	0	3.3	0													5.01	0	5.58	5.29		65	0.0376282	-0.0193474	0.118442	0.00760199	0.035327	-0.0151461	-0.103347	0.0255373	-0.0775884	-0.004564
AstC	1.15052	0.81752	1.03196	0.71166	0.74282	0.79135										0	0	3.67	0													10.48	0	6.19	11.78		70	-0.124441	-0.0579809	0.00766996	-0.0735706	-0.126257	-0.0264965	-0.161283	0.0199842	-0.0791187	-0.004392
LK	1.09837	0.81769	1.08394	1.11975	0.94633	0.93657										2.09	3	19.03	7.78													10.4	0	2.55	3.29		75	-0.253559	-0.070021	-0.133872	-0.168577	-0.244461	-0.0450978	-0.175268	0.0182608	-0.106702	-0.0460853
CRZ	1.22529	0.77017	1.00454	0.89799	1.07089	1.04297										6.63	4.65	4.66	2.06													0	0	4.12	9.77		80	-0.322404	-0.107154	-0.267275	-0.209249	-0.287048	-0.0709502	-0.193533	0.0115588	-0.117605	-0.0887241
SIF	0.90812	0.98308	1.1088	0.85282	0.75997	0.8601										18.85	5.53	4.58	9.63													0	0	4.92	0		85	-0.351905	-0.128196	-0.361637	-0.223462	-0.305962	-0.0702867	-0.186969	-0.0042069	-0.138302	-0.0822337
Upd1	1.11329	0.82306	1.06365	0.98828	1.08101	0.88373										9.62	6.36	0	6.62													1.76	1.59	0	0		90	-0.351214	-0.133335	-0.423971	-0.232121	-0.294078	-0.040951	-0.179549	0.00434616	-0.0990505	-0.111075
Upd2	0.70221	0.90715	1.39064	1.00755	1.22741	0.9214										9.56	9.77	7.46	16.28													11.54	5.6	0	0		95	-0.348054	-0.13311	-0.428934	-0.209766	-0.285147	-0.0599552	-0.173198	-0.021313	-0.116764	-0.108668
burs	1.17042	1.01864	0.81095	1.2692	1.37997	1.37222										2.24	5.29	11.05	16.72													5.26	1.49	2.84	6.99		100	-0.339225	-0.117994	-0.426486	-0.176821	-0.268692	-0.0416619	-0.193176	0.0190268	-0.0961048	-0.104284
Dh31	1.04073	0.99454	0.96473	0.99206	0.97636	1.15929										8.9	3.82	4.97	21.2													14.67	0	1.58	6.76		105	-0.329162	-0.112518	-0.400612	-0.178857	-0.25647	-0.0425387	-0.16749	-0.0093132	-0.0925086	-0.101232
Nucb1	1.07766	0.92986	0.99248	1.04559	0.63444	0.71076										8.2	2.24	12.82	20.5													1.67	10.13	0	3.36		110	-0.313213	-0.0986773	-0.412987	-0.180823	-0.244217	-0.0358327	-0.164351	0.00549508	-0.0992036	-0.0811161
ccap	1.03429	0.93182	1.03389	1.11611	1.3757	1.40479										4.51	0	13.7	7.47													2.82	21.85	0	0		115	-0.292904	-0.0851744	-0.420993	-0.16354	-0.209838	-0.0171839	-0.18069	0.0293032	-0.100581	-0.0971917
FIT	0.9519	1.13262	0.91549	0.39021	0.8604	1.03556																										13.4	0	0	0		120	-0.278118	-0.0777852	-0.385591	-0.152535	-0.183431	-0.0064022	-0.189466	-0.0065686	-0.0853546	-0.0773766
																																3.96	0	0	0		125	-0.263731	-0.0708462	-0.402862	-0.129043	-0.161493	-0.0056914	-0.194247	-0.0103983	-0.0795013	-0.0648687
																																10.48	0	0	0		130	-0.228237	-0.0602314	-0.380562	-0.108999	-0.140443	0.0122228	-0.193248	-0.0075898	-0.0817584	-0.088896
																																8.85	0	0	0		135	-0.210326	-0.046841	-0.322331	-0.0927511	-0.125739	0.0220567	-0.196601	-0.0439722	-0.0700518	-0.0684363
																																					140	-0.178682	-0.0361886	-0.282694	-0.0971668	-0.108097	0.0268196	-0.213797	0.00172918	-0.0928147	-0.0922487
																																					145	-0.147692	-0.0371263	-0.29606	-0.0634283	-0.0737652	0.0329332	-0.235701	0.00026112	-0.0643898	-0.0877355
																																					150	-0.120081	-0.0110956	-0.276937	-0.054045	-0.0634128	0.0359899	-0.230064	0.0151332	-0.0798073	-0.0830074
																																					155	-0.0779383	0.00345758	-0.231212	-0.0276889	-0.0381996	0.0389993	-0.245048	-0.0126323	-0.105401	-0.0719178
																																					160	-0.042153	0.00206977	-0.223536	-0.0447652	-0.0208646	0.0554444	-0.260388	0.0033249	-0.0774354	-0.0953434
																																					165	0.00482201	0.00679581	-0.210764	-0.0194785	0.00201577	0.0670317	-0.264954	-0.0195258	-0.0598755	-0.0462142
																																					170	0.0394811	0.023712	-0.185354	-0.0036442	0.0230189	0.0730979	-0.264883	0.0218991	-0.0738775	-0.0698547
																																					175	0.0768286	0.0331641	-0.16815	0.0180892	0.0440063	0.0581694	-0.270305	-0.0022282	-0.0659583	-0.0677055
																																					180	0.122496	0.0210114	-0.116998	0.0221254	0.0687404	0.051345	-0.259175	-0.0263555	-0.0839008	-0.0718749
																																					185	0.165147	0.0238245	-0.112499	0.0329231	0.08723	0.0859885	-0.261315	-0.0135259	-0.091667	-0.0854574
																																					190	0.211795	0.0369524	-0.0384521	0.0511378	0.114399	0.0848511	-0.293351	-0.0013346	-0.0685598	-0.0524897
																																					195	0.24729	0.0373275	-0.0032485	0.0434793	0.149603	0.091178	-0.291996	-0.0102068	-0.0648106	-0.0527476
																																					200	0.284565	0.0751358	0.0258011	0.0488955	0.185004	0.11203	-0.304482	-0.0055473	-0.0611762	-0.0311703
																																					205	0.317298	0.0465545	0.0549169	0.0544495	0.218511	0.0960357	-0.326815	0.00594188	-0.0565854	-0.0332764
																																					210	0.34164	0.0461794	0.0529979	0.054415	0.275591	0.111367	-0.327314	0.00217598	-0.0449171	-0.0037903
																																					215	0.371104	0.0514306	0.124795	0.0800812	0.325876	0.104685	-0.305267	0.0324947	-0.0498522	0.00446238
																																					220	0.398969	0.0837252	0.163572	0.0904304	0.35456	0.124897	-0.309477	0.0165375	-0.0498139	0.0167984
																																					225	0.418369	0.0650461	0.192621	0.075424	0.407139	0.137622	-0.311902	0.0279628	-0.0327514	0.0305959
																																					230	0.437297	0.0882262	0.172439	0.0928452	0.442752	0.136698	-0.305552	-0.0141004	-0.0506938	0.0622311
																																					235	0.476243	0.0750608	0.225112	0.105023	0.478176	0.140347	-0.340728	0.00951629	-0.040594	0.067432
																																					240	0.49103	0.0797493	0.186997	0.132241	0.521368	0.147195	-0.325102	0.0300053	-0.0523389	0.0863874
																																					245	0.511992	0.0895014	0.261242	0.118408	0.542662	0.142859	-0.316611	-0.0012708	-0.0499287	0.102334
																																					250	0.52162	0.106305	0.272888	0.126998	0.588964	0.145797	-0.34665	-0.0055473	-0.0223455	0.0878918
																																					255	0.542183	0.0839127	0.296114	0.131689	0.603519	0.17819	-0.332879	0.0162183	-0.0141585	0.101904
																																					260	0.554826	0.0906642	0.288505	0.161081	0.627193	0.163285	-0.330881	0.0392605	-0.0414357	0.0754268
																																					265	0.574626	0.0968906	0.310011	0.213379	0.643876	0.168309	-0.334948	0.0250905	-0.0095677	0.0567723
																																					270	0.591774	0.107505	0.320201	0.179434	0.654566	0.183877	-0.351573	0.0418775	-0.0190554	0.04521
																																					275	0.596642	0.103792	0.327546	0.180296	0.670228	0.178427	-0.348648	0.0197289	0.00011129	0.0869032
																																					280	0.619094	0.0991411	0.306106	0.195751	0.680989	0.191033	-0.328884	0.00523976	-0.0129343	0.0901699
																																					285	0.61339	0.0936273	0.32576	0.184746	0.67692	0.200488	-0.3398	0.0266224	-0.0311063	0.0969181
																																					290	0.622182	0.102779	0.322517	0.186782	0.685819	0.228994	-0.333165	0.00766526	-0.0077314	0.0934365
																																					295	0.623817	0.0880386	0.325032	0.200995	0.689676	0.181507	-0.332879	0.00900566	-0.011098	0.0904278
																																					300	0.639475	0.109193	0.316165	0.202099	0.68662	0.198094	-0.33345	0.0107929	-0.0095677	0.108051
																																					305	0.636859	0.116357	0.338862	0.206307	0.689417	0.203639	-0.331595	0.0167289	-0.0152297	0.13023
																																					310	0.641619	0.118833	0.354015	0.234733	0.692692	0.224255	-0.330382	0.0232395	-0.0383751	0.133625
																																					315	0.64943	0.102554	0.37122	0.195993	0.689134	0.220487	-0.333022	0.00919715	-0.0209682	0.111489
																																					320	0.634244	0.107393	0.337604	0.221728	0.681326	0.224113	-0.339087	0.0192821	-0.0164922	0.133024
																																					325	0.654298	0.0998537	0.318348	0.227592	0.682913	0.234728	-0.335805	0.00811206	-0.0330957	0.142652
																																					330	0.651355	0.0983909	0.363147	0.217002	0.670856	0.230108	-0.345508	-0.0075898	-0.0211595	0.136806
																																					335	0.648267	0.126935	0.334296	0.232836	0.663497	0.209113	-0.330739	0.0335797	-0.0272041	0.130015
																																					340	0.646087	0.115795	0.298894	0.202685	0.67392	0.225985	-0.330881	0.00855886	-0.0506556	0.151033
																																					345	0.634752	0.102067	0.310739	0.229248	0.656011	0.260865	-0.336375	0.0118141	-0.0234167	0.16814
																																					350	0.641946	0.109043	0.321392	0.230594	0.661761	0.264775	-0.317539	0.00147387	-0.0609084	0.199045
																																					355	0.627196	0.102892	0.28513	0.231077	0.657873	0.233899	-0.307122	0.0420051	-0.0183285	0.178929
																																					360	0.63468	0.110469	0.326024	0.239321	0.639194	0.235795	-0.309262	0.0213884	-0.0602581	0.180519
																																					365	0.611356	0.112644	0.269381	0.227247	0.633916	0.26551	-0.303697	0.034218	-0.0226515	0.179316
																																					370	0.610229	0.129073	0.28116	0.23739	0.623352	0.247145	-0.306979	0.0363244	-0.0457587	0.217871
																																					375	0.612772	0.113394	0.261043	0.247394	0.613094	0.2566	-0.309619	0.00804823	-0.0548638	0.19105
																																					380	0.608885	0.120633	0.28116	0.233077	0.600982	0.246695	-0.326529	0.0268139	-0.0621709	0.187655
																																					385	0.605797	0.119883	0.272756	0.235768	0.594062	0.254325	-0.308549	0.0397711	-0.0148089	0.200678
																																					390	0.615642	0.131511	0.248338	0.23087	0.598783	0.274727	-0.309548	0.0199842	-0.0518033	0.159716
																																					395	0.595516	0.123521	0.274675	0.237183	0.580513	0.261766	-0.307978	0.00823972	-0.0328279	0.17476
																																					400	0.585161	0.114557	0.245427	0.250188	0.560232	0.254609	-0.299274	0.00109089	-0.0356589	0.157567
																																					405	0.570448	0.130986	0.245493	0.26102	0.554349	0.277334	-0.289285	0.0457072	-0.0560498	0.12606
																																					410	0.5626	0.123259	0.223854	0.23049	0.552127	0.278732	-0.292139	0.00721846	-0.0532953	0.119097
																																					415	0.561474	0.116845	0.223656	0.227627	0.534996	0.251434	-0.295064	0.0289841	-0.0555907	0.13427
																																					420	0.540802	0.12806	0.179519	0.220865	0.535341	0.269704	-0.292923	0.0300053	-0.0773971	0.120602
																																					425	0.553118	0.134136	0.211017	0.236148	0.516585	0.283424	-0.277226	0.0307713	-0.0533336	0.122321
																																					430	0.532337	0.120671	0.167079	0.254983	0.513945	0.296883	-0.280723	0.0214523	-0.0653462	0.12851
																																					435	0.52736	0.111556	0.186467	0.248705	0.487554	0.275154	-0.291782	0.0243884	-0.0755991	0.141706
																																					440	0.518241	0.113244	0.162447	0.243151	0.493861	0.268448	-0.277084	0.0142396	-0.0833652	0.114369
																																					445	0.506252	0.131361	0.151396	0.234388	0.471931	0.296291	-0.291924	0.0170481	-0.0783153	0.132594
																																					450	0.50687	0.138525	0.141073	0.233733	0.464289	0.277547	-0.288999	0.0153247	-0.0644281	0.110931

## Sheet: Figure 3
Figure 3a								Figure 3b					Figure 3c					Figure 3d					Figure 3e					Figure 3f					Figure 3g					Figure 3h
normalized expression of upd3 and ImpL2, whole body								feeding index (eye-scoring), using standard lab food					normalized food consumption (spectrophotometry), using standard lab food					normalized NPF expression, whole body					feeding index (eye-scoring), using standard lab food					normalized food consumption (spectrophotometry), using standard lab food					normalized NPF expression, whole body					brains from male NPF > GCaMP7b
gut Yki-tumor induction								day 5 of gut Yki-tumor induction					day 6 of gut Yki-tumor induction					day 5 of gut Yki-tumor induction					4 days overexpression from muscle					4 days overexpression from muscle					4 days overexpression from muscle					Addition of hemolymph and live imaging of NPF - P1 neurons
male								male					male					male					male					male					male
	upd3							control	Yki-act	ImpL2-RNAi	Yki-act + ImpL2-RNAi		control	Yki-act	ImpL2-RNAi	Yki-act + ImpL2-RNAi		control	Yki-act	ImpL2-RNAi	Yki-act + ImpL2-RNAi		mef2ts>+	mef2ts>ImpL2	mef2ts>upd3	mef2ts>ImpL2+upd3		mef2ts>+	mef2ts>ImpL2	mef2ts>upd3	mef2ts>ImpL2+upd3		mef2ts>+	mef2ts>ImpL2	mef2ts>upd3	mef2ts>ImpL2+upd3		seconds	NPF - P1 + Hemolymph - mef2ts>+			NPF - P1 + Hemolymph - mef2ts>ImpL2			NPF - P1 + Hemolymph - mef2ts>upd3			NPF - P1 + Hemolymph - mef2ts>ImpL2 +upd3
	control			Yki-act				1.31818	1	1.6	1.3		0.72643	1.33302	-0.41394	1.14526		1.15715	0.96983	0.65457	0.89517		1.1364	1.15	1.8261	0.6316		0.3255	4.73418	2.5208	-2.1302		1.09807	0.790665	0.776742	0.60074		5	0.00836046	0.027999	0.027271	0.0194191	0.0204938	0.0198309	0.00251162	-0.0353807	0.0182203	0.026433	0.0378308
d3	0.855793	1.05504	1.08916	1.94674	1.72765	1.45		1.83333	0.857143	1.8	1.36		0.870745	0.775284	-0.0358063	0.588092		1.02773	1.15622	0.53064	0.82634		1.125	1.3158	1	0.35		1.6745	1.36709	0.57143	-1.88065		0.898741	0.730211	0.949766	0.65734		10	0.025036	0.0125057	0.0114289	0.0129017	0.00692057	-0.0063212	0.00735769	-0.0213446	0.00518823	-0.000297	0.0391913
d4	0.760658	0.934475	1.30487	6.65888	8.07049	8.01368		1.52941	0.45	1.72727	1.17647		1.51363	0.86508	-0.00814	0.86369		0.81512	1.15439	0.58767	0.95046		1.2	1.4211	1.5455	0.5		1	2.85477	1.16183	-3.72199		1.00319	0.829559	0.839204	0.63772		15	0.0147131	0.0181699	-0.0135323	0.00747042	0.0269232	-0.0022707	-0.0131209	0.00592098	0.0110895	0.00831601	0.0161083
d5	0.705193	0.953193	1.34161	6.60566	7.19386	6.28918		1.5	0.625	1.11765	1.42857		0.88919	0.35917	-0.18934	0.48393							1.3158	0.6667	0.8571	0.3333		1	0.64804	0.45686	0.13529							20	0.0301408	0.00595298	0.0132927	0.00497699	0.0144216	0.0143685	-0.0117139	0.008825	0.00666355	-0.006534	0.0236363
d6	1.03101	0.72975	1.23924	6.75741	4.58705	4.39755							0.91722	1.93675	0.16925	0.72284							1.375	0.65	0.8333	0.25		1	0.14201	1.71049	-0.32753							25	-0.0176171	-0.0148158	-0.0012847	-0.006083	-0.0120998	0.0114777	-0.0021781	0.00495297	-0.0068603	0.019899	0.0047708
													1.20547	1.64401	0.12417	0.41537												1	0.72308	-0.62564	0.37436							30	-3.403e-05	-0.0082076	0.00517197	-0.0040339	-0.010046	-0.0057161	0.00292849	-0.0581288	-0.0053849	-0.003267	0.00381846
	ImpL2												0.87731	1.31331	0.20325	0.51589																						35	-0.0199993	-0.0136496	-0.0143976	-0.0085764	-0.0054918	0.00186393	-0.0211455	0.00398496	-0.0048932	0.013068	-0.0283346
	control			Yki-act																																		40	-0.0220412	-0.0106509	-0.0092723	-0.0135386	0.00334866	-0.0052455	0.00511704	0.015601	-0.0063685	-0.024651	-0.0281532
d3	1.26169	0.830862	0.907448	0.999598	0.788612	0.751223																																45	-0.0047985	-0.0059863	-0.0071422	-0.014057	-0.0171005	-0.0169434	0.0169977	0.056096	0.00887654	-0.021384	-0.0215774
d4	0.907679	0.931255	1.16107	1.55561	1.86614	1.57168																																50	-0.0137602	-0.0113173	-0.0115354	0.00152075	-0.0273697	-0.0110441	0.0132459	0.0194731	-0.0265313	-0.011583	-0.0472908
d5	0.867056	1.17659	0.956352	2.53361	2.26706	1.86458																																55	-0.0076345	-0.0162596	-0.015862	0.106936	-0.105237	-0.0168257	-0.183463	0.047868	-0.244879	0.407187	-0.0394453
d6	0.97913	0.96317	1.0577	1.78363	1.58968	1.99872																																60	-0.0759248	-0.0603516	-0.0420214	0.0316394	-0.0495156	-0.0276664	-0.0180191	-0.0181179	0.0174826	0.14256	-0.0659749
																																						65	-0.219198	-0.110663	-0.0996652	0.0234679	-0.0485333	-0.0402551	-0.0486587	-0.0671636	0.00199169	0.101871	-0.0788089
																																						70	-0.312445	-0.211619	-0.159971	0.0144323	-0.0662142	-0.05081	-0.0193218	-0.079909	-0.0208759	0.0623701	-0.111733
																																						75	-0.400701	-0.24355	-0.198379	0.00806292	-0.0619279	-0.0628104	-0.0435	-0.152348	-0.0186629	0.0772201	-0.14316
																																						80	-0.429174	-0.275425	-0.223074	0.0171726	-0.0871099	-0.0712645	-0.0527753	-0.139603	-0.0513659	0.0579151	-0.137628
																																						85	-0.455152	-0.287642	-0.215552	0.00465605	-0.0792517	-0.075315	-0.0142673	-0.127825	-0.0671027	0.046629	-0.147106
																																						90	-0.444035	-0.304579	-0.215752	0.00282918	-0.0848774	-0.0831808	-0.0007191	-0.166062	-0.0417763	0.0626671	-0.152639
																																						95	-0.453223	-0.303357	-0.241645	-0.0065521	-0.102558	-0.0837523	0.022417	-0.147992	-0.0543166	0.0852391	-0.133954
																																						100	-0.457874	-0.294972	-0.218347	-0.0244751	-0.105059	-0.0987443	-0.0057736	-0.1659	-0.0530871	0.0674191	-0.157763
																																						105	-0.445736	-0.281978	-0.197779	-0.0245986	-0.149618	-0.11214	-0.0168206	-0.163158	-0.0545624	0.03267	-0.15867
																																						110	-0.425204	-0.288419	-0.180673	-0.0256355	-0.157298	-0.116173	0.00480439	-0.0949131	-0.0857902	0.052866	-0.154861
																																						115	-0.401268	-0.286643	-0.14779	-0.0342514	-0.169978	-0.114493	-0.0129124	-0.110563	-0.0855443	0.0579151	-0.166924
																																						120	-0.405012	-0.274425	-0.147524	-0.0381026	-0.183998	-0.119585	0.012308	-0.119113	-0.0887408	0.114345	-0.138943
																																						125	-0.380169	-0.278202	-0.115041	-0.0414601	-0.164442	-0.123586	0.0361215	-0.12476	-0.0857902	0.0816751	-0.162842
																																						130	-0.36406	-0.293751	-0.126756	-0.0547913	-0.202929	-0.12609	0.0556621	-0.110401	-0.0838231	0.0834571	-0.163931
																																						135	-0.363493	-0.285143	-0.106721	-0.0659994	-0.208198	-0.142914	0.050816	-0.107175	-0.0924291	0.0623701	-0.159078
																																						140	-0.355098	-0.275536	-0.106055	-0.063506	-0.214091	-0.133166	0.0375805	-0.0941064	-0.0872655	0.0938521	-0.173318
																																						145	-0.325491	-0.282644	-0.0838897	-0.075356	-0.239898	-0.142746	0.0790587	-0.0949131	-0.103002	0.0977131	-0.185789
																																						150	-0.315281	-0.27276	-0.0702442	-0.0824907	-0.242934	-0.131317	0.0869271	-0.109917	-0.0956257	0.0843481	-0.195902
																																						155	-0.292707	-0.27126	-0.0518062	-0.0782197	-0.252846	-0.145855	0.0787461	-0.0926544	-0.0961174	0.0956341	-0.193589
																																						160	-0.288283	-0.257211	-0.0458155	-0.0850335	-0.248649	-0.153149	0.0805699	-0.12234	-0.103248	0.0742501	-0.187739
																																						165	-0.235874	-0.238885	-0.0096051	-0.0875022	-0.250257	-0.147418	0.0594139	-0.134763	-0.103002	0.106326	-0.195086
																																						170	-0.219198	-0.214285	-0.0121345	-0.103154	-0.256686	-0.154864	0.0753069	-0.130729	-0.122919	0.0861301	-0.193453
																																						175	-0.209896	-0.21695	0.014158	-0.0992781	-0.253561	-0.158007	0.075359	-0.1175	-0.0806265	0.0727651	-0.19885
																																						180	-0.179949	-0.198681	0.0373886	-0.100982	-0.266241	-0.149099	0.0749422	-0.0897504	-0.0801347	0.0766261	-0.205652
																																						185	-0.133892	-0.176079	0.0335945	-0.106166	-0.257758	-0.160293	0.0611856	-0.106852	-0.0855443	0.0784081	-0.222704
																																						190	-0.126746	-0.162363	0.0524985	-0.100513	-0.246595	-0.159839	0.0815078	-0.102657	-0.0784135	0.113751	-0.219802
																																						195	-0.093281	-0.128045	0.0434459	-0.104216	-0.250435	-0.16683	0.0821852	-0.112337	-0.0326785	0.100683	-0.207648
																																						200	-0.0686647	-0.113828	0.0411827	-0.107302	-0.269366	-0.155704	0.0604039	-0.142023	-0.0171875	0.0795961	-0.206197
																																						205	-0.0489263	-0.0842857	0.0537632	-0.11256	-0.250882	-0.156595	0.0640515	-0.118952	-0.0233347	0.0947431	-0.213226
																																						210	-0.0237428	-0.0666267	0.0494365	-0.117325	-0.274546	-0.161788	0.0737958	-0.13928	0.0258428	0.0733591	-0.226695
																																						215	0.0127846	-0.035418	0.0624829	-0.121201	-0.271242	-0.151519	0.105634	-0.140087	0.0511692	0.0932581	-0.225516
																																						220	0.0284392	0.00428703	0.0596207	-0.116905	-0.268206	-0.141418	0.0966713	-0.114757	0.0774792	0.0959311	-0.221389
																																						225	0.0603156	0.0288875	0.066743	-0.118485	-0.267313	-0.14009	0.126946	-0.100399	0.0991173	0.0715771	-0.219892
																																						230	0.0727939	0.0800875	0.0602864	-0.12046	-0.258472	-0.145469	0.114128	-0.111369	0.136492	0.113157	-0.238667
																																						235	0.119871	0.100856	0.0835835	-0.13231	-0.269188	-0.161435	0.107823	-0.0707129	0.156409	0.102465	-0.235629
																																						240	0.116468	0.150335	0.089907	-0.127249	-0.269545	-0.151099	0.0915647	-0.0561928	0.211242	0.0775171	-0.243656
																																						245	0.118056	0.165606	0.0905061	-0.129002	-0.256329	-0.142964	0.102038	-0.0603875	0.240257	0.0870211	-0.237579
																																						250	0.145282	0.20731	0.0795897	-0.132952	-0.284636	-0.13767	0.0727536	-0.0929771	0.281074	0.0804871	-0.24098
																																						255	0.175456	0.219027	0.0850479	-0.137075	-0.26633	-0.142981	0.0985993	-0.0718423	0.323613	0.0573211	-0.247147
																																						260	0.206879	0.248181	0.0858466	-0.140185	-0.27276	-0.134544	0.0844259	-0.084265	0.351644	0.0760321	-0.233815
																																						265	0.169557	0.260065	0.0681408	-0.144728	-0.273206	-0.123535	0.0853638	-0.102818	0.382134	0.0792991	-0.258802
																																						270	0.221286	0.298104	0.074664	-0.150579	-0.273206	-0.113014	0.0929716	-0.0889437	0.389019	0.0653401	-0.251773
																																						275	0.236487	0.310765	0.0355914	-0.148135	-0.259454	-0.113484	0.0785897	-0.0676476	0.428361	0.0968221	-0.26048
																																						280	0.235692	0.32115	0.0642136	-0.137865	-0.263294	-0.112123	0.080622	-0.0337673	0.450982	0.0736561	-0.263156
																																						285	0.238869	0.343807	0.0610851	-0.137791	-0.298478	-0.0924416	0.0784855	-0.0431247	0.466965	0.0825661	-0.275174
																																						290	0.216748	0.338476	0.0487044	-0.140358	-0.291869	-0.0901054	0.0677512	-0.0160205	0.463768	0.0596971	-0.256036
																																						295	0.241138	0.336254	0.0625495	-0.132038	-0.284279	-0.0823741	0.0787982	-0.0069858	0.492537	0.0873181	-0.262793
																																						300	0.243066	0.385344	0.064147	-0.139815	-0.286601	-0.0715838	0.0605603	0.00559831	0.505078	0.0641521	-0.251864
																																						305	0.292866	0.377014	0.047839	-0.149789	-0.28035	-0.0761386	0.0942743	-0.0240872	0.507291	0.054648	-0.271274
																																						310	0.264506	0.373849	0.0722677	-0.141099	-0.269813	-0.0689451	0.116368	0.00785699	0.491062	0.041283	-0.260843
																																						315	0.231041	0.363076	0.0475728	-0.142926	-0.274814	-0.0661382	0.129552	0.0165691	0.505815	0.037719	-0.270412
																																						320	0.269157	0.393285	0.0458421	-0.141173	-0.258651	-0.0702056	0.106155	0.00947034	0.497701	0.047817	-0.270639
																																						325	0.264733	0.399227	0.0449768	-0.151517	-0.283208	-0.0653651	0.115066	0.0317345	0.496226	0.051381	-0.256671
																																						330	0.267342	0.388232	0.0491037	-0.149764	-0.286154	-0.0378852	0.132574	0.009309	0.523273	0.052866	-0.262657
																																						335	0.26496	0.418052	0.0576238	-0.162058	-0.281511	-0.0447426	0.154928	0.00995434	0.493029	0.044253	-0.276307
																																						340	0.25407	0.414276	0.0460418	-0.157713	-0.282404	-0.0411963	0.150864	0.011245	0.464752	0.00653401	-0.265832
																																						345	0.238415	0.421773	0.0594876	-0.159565	-0.295799	-0.0331792	0.123663	0.0267331	0.495242	0.035343	-0.25912
																																						350	0.238415	0.402559	0.0544288	-0.143938	-0.307675	-0.0362045	0.124289	0.0562574	0.491308	0.028512	-0.284743
																																						355	0.289916	0.402837	0.0371889	-0.154652	-0.293298	-0.0308262	0.173739	0.0265718	0.470162	0.036531	-0.285151
																																						360	0.282883	0.400615	0.0411827	-0.1607	-0.281779	-0.0259521	0.206099	0.0297985	0.477538	0.030591	-0.28379
																																						365	0.255544	0.391564	0.0343932	-0.160355	-0.292673	-0.0254815	0.192707	0.0357679	0.468932	0.0561331	-0.281024
																																						370	0.263485	0.41361	0.0479056	-0.159516	-0.299281	-0.023868	0.20365	0.0385106	0.474096	0.040986	-0.280616
																																						375	0.25804	0.391453	0.0347926	-0.168428	-0.290262	-0.0271622	0.175668	0.0741655	0.47803	0.021087	-0.276126
																																						380	0.243066	0.385622	0.0479721	-0.162922	-0.287405	-0.0240529	0.166601	0.0925576	0.438442	0.045144	-0.283609
																																						385	0.253502	0.380679	0.0475062	-0.168082	-0.278653	-0.0297337	0.132157	0.0548054	0.418771	0.01485	-0.284017
																																						390	0.251461	0.389509	0.0509675	-0.16749	-0.296602	-0.0223721	0.142996	0.0878789	0.451474	0.030294	-0.292543
																																						395	0.253729	0.363132	0.0426471	-0.170477	-0.308836	-0.0265067	0.127832	0.093687	0.443606	-0.010989	-0.286783
																																						400	0.27188	0.365297	0.00503884	-0.165391	-0.307407	-0.0240193	0.110532	0.0578707	0.424426	0.045441	-0.283473
																																						405	0.217996	0.361854	0.02361	-0.172822	-0.304014	-0.0195317	0.135075	0.0772309	0.435983	0.019305	-0.296488
																																						410	0.24386	0.359133	0.015689	-0.177932	-0.310175	-0.0329271	0.13815	0.104174	0.425902	0.00950401	-0.292089
																																						415	0.232062	0.357745	0.00943202	-0.180623	-0.302675	-0.025263	0.221783	0.112724	0.408444	0.019602	-0.29549
																																						420	0.232403	0.349193	-0.0033481	-0.184573	-0.330714	-0.0359524	0.28546	0.099979	0.397133	0.028512	-0.27726
																																						425	0.224689	0.361188	0.0116286	-0.178722	-0.311694	-0.0403055	0.291713	0.142894	0.38656	0.021978	-0.278756
																																						430	0.246129	0.34525	-0.00641	-0.189684	-0.307318	-0.0415156	0.286346	0.125147	0.391232	0.016335	-0.272181
																																						435	0.235579	0.355579	0.0172865	-0.179759	-0.315176	-0.048457	0.296871	0.0983657	0.375495	0.0641521	-0.282021
																																						440	0.210849	0.338198	-0.0092057	-0.185511	-0.312765	-0.0456166	0.263053	0.116274	0.367135	0.029997	-0.292724
																																						445	0.24057	0.32015	0.0108964	-0.178278	-0.31348	-0.0434316	0.251068	0.155801	0.354103	0.046332	-0.305513
																																						450	0.22537	0.313431	0.00177724	-0.183709	-0.322677	-0.0392971	0.35221	0.120307	0.363692	0.042174	-0.300615
[truncated: 1 more columns]

## Sheet: Figure 4
Figure 4a
feeding index (eye-scoring)
day 6 of gut Yki-tumor induction
male
	control			Yki-act
sugar	0.55	0.71429	1.54545	0.73333	0.66667	1
fat	0.4375	0.526316	0.529412	0.5	0.421053	0.294118
yeast	1.90909	1.75	1.83333	0.72222	0.40909	0.56522
EAA	1.72222	1.21053	1.5625	0.266667	0.722222	0.647059
Non-EAA	0.545455	0.409091	0.904762	0.444444	0.619048	0.625
Figure 4b
total duration of activity bout, two choice assay
day 4 of gut Yki-tumor induction
male
	control																																																Yki-act
sugar	29.14	11.72	1.36	26.25	12.31	12.35	11.02	0	17.87	0.48	0	6.46	6.95	0	0	0	14.14	11.4	0	30.85	0	0	19.12	0	27.5	13.21	10.19	0	14.16	0	0	0	8.7	1.04	15.41	10.84	11.6	0	0.92	0	6.98	9.68	16.99	28.33	3.64	7.01	4.38	1.48	12.24
yeast	15.16	14.22	21.08	29.04	60.37	27.15	8.81	0	11.28	4.85	11.88	17.81	43.82	0	0	0	19.88	8.87	5.43	5.63	18.15	5.81	11.72	0	3.62	31.65	0	7.44	13.03	0	0	0	30.38	10.31	25.51	14.09	17.92	27.48	4.09	0	11.02	9.87	18.44	58.05	23.57	21.25	23.46	23.11	9.25
Figure 4c
feeding index (eye-scoring)
4 days overexpression from muscle
male
	mef2ts>+			mef2ts>ImpL2+upd3
sugar	1.21053	1.1	1.15	0.92308	1.92308	1.58333
fat	0.5	0.565217	0.44	0.375	0.714286	0.5
yeast	1.63158	1.86364	1.47619	0.84375	0.833333	1.16667
EAA	1.42105	1.21429	0.8	0.4375	0.4	0.5
Non-EAA	0.684211	0.666667	0.666667	0.588235	0.466667	0.375
Figure 4d
total duration of activity bout, two choice assay
1 day overexpression from muscle
male
	mef2ts>+																									mef2ts>ImpL2+upd3
sugar	22.74	0	0	11.62	22.48	7.72	27.77	37.05	33.93	21.79	5.42	1.74	0	12.76	24.8	9.5	6.45	0	19.57	8.44	60.19	9.91	0	10.1	2.47	132.67	0	0	22.06	19.34	20.83	52.79	7.28	0	0	0	0	0	0	0	0	0	13.94	0	0	23.19	25.24	0	0
yeast	27.76	11.16	0	21.85	13.01	18.59	15.86	67.11	73.06	110.37	5.87	17.44	64.63	0	81.45	27.06	26.79	102.61	24.11	0	65.49	21.53	7.17	30.15	87.02	10.48	13.02	70.84	5.09	18.7	49.63	9.97	7.36	0	0	3.68	5.02	2.79	0	0	0	5.7	0	0	0	0.51	68.83	0	0
Figure 4e
total duration of activity bout, two choice assay
day 4 of gut Yki-tumor induction
male
sugar						yeast
control	Yki-act	NPF-activation	Yki-act + NPF-activation	gut-NPF-activation	Yki-act + gut-NPF-activation	control	Yki-act	NPF-activation	Yki-act + NPF-activation	gut-NPF-activation	Yki-act + gut-NPF-activation
9.65	7.36	0	0	0	0	31.44	11.9	2.13	102.13	5.58	5.75
4.3	0	0.89	0	0.62	1.51	38.45	2.31	72.15	142.17	9.35	31.69
9.52	22.06	2.02	4.63	0.92	9.18	24.04	21.21	36.14	0	14.64	35.22
2.75	10.59	6.49	0	0	1.72	63.57	23.28	0	136.97	14.27	19.1
9.62	17.33	0	17.23	5.76	3.05	2.45	47.93	46.78	145.28	7.58	3.91
12.31	7.03	7	25.09	2.54	0	1.01	23.42	0	199.6	66.69	15.06
0.93	7.9	14.8	0	3.76	0	22.07	12.87	3.18	0	3.13	0
9.98	0	0	9.47	0	0	7.15	14.96	48.66	2.22	0	0
6.65	0	4.16	0	0	1.67	13.66	3.43	72.4	30.11	5.58	0.7
12.27	6.28	0	44.87	8.58	0	35.34	2.68	0	14.31	14.81	2.96
15.71	30.1	11.87	18.48	3.45	0	144.59	3.6	33.63	28.61	2.12	0
4.11	2.74	12.46	14.9	0	0	17.51	19.69	45	80.96	18.07	0
5.63	21.19	11.2	0	0.46	0	3.32	22.88	0	4.3	4.67	0
10.11	0	0	1	1.31	0	20.49	0	130.81	8.48	2.91	0
4.98	0	8.84	19.56	0	6.93	2.48	0	16.61	1.73	34.43	71.08
0	11.75	7.71	8.53	0	0	11.69	28.39	115.73	22.42	4.39	16.69
2.66	0	4.41	9.79	0	14.44	43.53	6.97	75.74	6.6	29.48	1.06
0	6.64	7.13	22.18	1.36	0	2.88	6.12	29.09	42.04	23.15	4.05
3.78	8.22	1.03	8.31	0	0	13.87	2.45	46.99	34.7	3.96	11.76
7.86	3.86	6.67	16.97			8.31	8.15	69.75	40.53
8.7	0	0	21.87			13.74	0	7.43	93.12
1.04	0	8.5	0			30.38	0	4.73	10.7
15.41	0	6.15	6.78			10.31	0	11.22	4.73
10.84	0	4.07	21.5			25.51	0	10.83	18.98
11.6	0	12.12	0			14.09	0	62.5	0
26.99	2.92					18.56	10.91
5.49	3.99					0.94	2.73
3.62	1.2					54	11.98
0.97	2.2					5.88	8.75
8.89	0					29.48	0
4.93	8.03					2.31	1.95
1.38	0					84.89	0
2.17	0					31.29	0
3.75	4.95					5.78	4.88
2.76	10.61					0.64	5.14
4.22	19.56					0	14.01
0	9.86					7.02	0
0	0.48					5.47	1.19
7.86	0					9.33	1.72
13.22	0.77					5.36	6.28
9.89	5.65					20.65	3.92
0	5.65					18.88	0
1.73	0					6.99	0
21.84	0					6.07	0
[truncated: 47 more columns]

## Sheet: Figure 5
Figure 5a					Figure 5b					Figure 5c																							Figure 5d
dry weight (nornalized)					dry weight (nornalized)					Survival curves																							propability of death by day 21-24
day 6 of gut Yki-tumor induction					4 days overexpression from muscle					male																							male
male					male
control	Yki-act	NPF-activation	Yki-act + NPF-activation		mef2ts>+	mef2ts>ImpL2	mef2ts>upd3	mef2ts>ImpL2+upd3		control	d0	d3	d5	d7	d10	d12	d14	d17	d19	d21	d24	d26	d27	d30	d32	d34	d37	d39	d41	d44	d46			control	NPF-activation	Yki-act	Yki-act + NPF-activation
1.01297	0.810373	0.972447	0.864398		0.976744	0.976744	0.837209	0.697674		propability of survival														0.75			0.5	0.25			0		d21	0	0	45.4545	22.2222
0.972447	0.864398	0.940032	0.92614		0.906977	0.837209	1.11628	0.55814		n=11	100	100	100	100	100	100	100	100	100	100	100	100	100	90.9091	90.9091	81.8182	36.3636	27.2727	27.2727	0	0			0	0	75	27.2727
1.13452	0.89141	1.13452	1.05348		1.11628	1.11628	0.94186	0.627907		n=15	100	100	100	100	100	100	100	100	100	100	100	73.3333	66.6667	33.3333	26.6667	13.3333	6.66667	0	0	0	0			0	7.14286	40	11.1111
0.907618	0.702323	1.18855	1.13452		0.972035	0.952748	1.05304	0.702025		n=15	100	100	100	100	100	100	100	100	100	100	80	80	73.3333	73.3333	60	60	20	20	6.66667	0	0			0	0	33.3333	50
0.972447	0.756348	1.0805	0.92614		1.02797	0.865831	0.75217	0.65188		n=14	100	100	100	100	100	100	100	100	100	100	92.8571	92.8571	92.8571	85.7143	78.5714	78.5714	50	42.8571	7.14286	0	0			0	7.14286	73.3333	36.3636
										n=13	100	100	100	100	100	100	100	100	100	100	100	100	100	100	92.3077	92.3077	76.9231	69.2308	61.5385	15.3846	0			0	0	80	35.7143
										n=12	100	100	100	100	100	100	100	100	100	100	100	100	100	91.6667	83.3333	75	41.6667	33.3333	8.33333	0	0			0	7.69231	64.2857	76.9231
										n=12	100	100	100	100	100	100	100	100	100	100	66.6667	66.6667	66.6667	33.3333	25	25	16.6667	0	0	0	0			9.09091	0	78.5714	62.5
										n=11	100	100	100	100	100	100	90.9091	90.9091	90.9091	90.9091	63.6364	63.6364	63.6364	36.3636	36.3636	36.3636	9.09091	9.09091	0	0	0			0	0	78.5714	66.6667
										n=11	100	100	100	100	100	100	100	100	100	100	72.7273	63.6364	63.6364	0	0	0	0	0	0	0	0		d24	0	33.3333	54.5455	44.4444
										Average	100	100	100	100	100	100	98.9899	98.9899	98.9899	98.9899	86.2097	82.2367	80.7552	60.5171	54.7946	51.3771	28.5975	22.4205	12.3282	1.7094	0			0	0	83.3333	36.3636
										SEM	0	0	0	0	0	0	1.0101	1.0101	1.0101	1.0101	5.15954	5.37231	5.64667	11.7708	11.2666	11.1691	8.26647	7.85552	6.79852	1.7094	0			20	7.14286	60	55.5556
																																		7.14286	6.25	58.3333	62.5
																																		0	7.14286	73.3333	45.4545
										NPF-activation	d0	d3	d5	d7	d10	d12	d14	d17	d19	d21	d24	d26	d27	d30	d32	d34	d37	d39	d41	d44	d46			0	0	80	35.7143
										propability of survival													0.75	0.5			0.25			0				33.3333	23.0769	64.2857	84.6154
										n=12	100	100	100	100	100	100	100	100	100	100	66.6667	50	50	33.3333	16.6667	16.6667	0	0	0	0	0			36.3636	26.6667	78.5714	75
										n=15	100	100	100	100	100	100	100	100	100	100	100	86.6667	80	40	33.3333	33.3333	6.66667	0	0	0	0			27.2727	0	85.7143	73.3333
										n=14	100	100	100	100	100	92.8571	92.8571	92.8571	92.8571	92.8571	92.8571	92.8571	85.7143	50	35.7143	28.5714	14.2857	0	0	0	0
										n=16	100	100	100	100	100	100	100	100	100	100	93.75	75	68.75	43.75	43.75	43.75	18.75	18.75	12.5	0	0
										n=14	100	100	100	100	100	100	100	92.8571	92.8571	92.8571	92.8571	92.8571	85.7143	64.2857	57.1429	50	28.5714	21.4286	14.2857	0	0
										n=14	100	100	100	100	100	100	100	100	100	100	100	100	100	64.2857	57.1429	50	14.2857	7.14286	0	0	0
										n=13	100	100	100	100	92.3077	92.3077	92.3077	92.3077	92.3077	92.3077	76.9231	61.5385	53.8462	23.0769	7.69231	7.69231	7.69231	7.69231	0	0	0
										n=15	100	100	100	100	100	100	100	100	100	100	73.3333	60	60	40	33.3333	26.6667	0	0	0	0	0
										n=15	100	100	100	100	100	100	100	100	100	100	100	100	93.3333	73.3333	40	26.6667	0	0	0	0	0
										Average	100	100	100	100	99.1453	98.3516	98.3516	97.558	97.558	97.558	88.4875	79.8799	75.262	48.0072	36.0862	31.483	10.028	6.11264	2.97619	0	0
										SEM	0	0	0	0	0.854701	1.09124	1.09124	1.22215	1.22215	1.22215	4.25413	6.28132	5.9531	5.4754	5.47652	4.83054	3.28004	2.84961	1.97418	0	0
										Yki-act	d0	d3	d5	d7	d10	d12	d14	d17	d19	d21	d24	d26	d27	d30	d32	d34	d37	d39	d41	d44	d46
										propability of survival							0.75		0.5			0.25							0
										n=11	100	100	100	100	100	100	81.8182	63.6364	54.5455	54.5455	45.4545	27.2727	27.2727	18.1818	0	0	0	0	0	0	0
										n=12	100	100	100	100	100	100	91.6667	83.3333	58.3333	25	16.6667	16.6667	16.6667	16.6667	16.6667	16.6667	16.6667	0	0	0	0
										n=15	100	100	100	100	100	100	100	86.6667	66.6667	60	40	40	26.6667	20	20	20	0	0	0	0	0
										n=12	100	100	100	100	100	83.3333	66.6667	66.6667	66.6667	66.6667	41.6667	33.3333	25	16.6667	16.6667	16.6667	0	0	0	0	0
										n=15	100	100	100	100	86.6667	73.3333	66.6667	40	26.6667	26.6667	26.6667	26.6667	20	13.3333	13.3333	13.3333	6.66667	6.66667	0	0	0
										n=15	100	100	100	100	86.6667	73.3333	53.3333	40	20	20	20	0	0	0	0	0	0	0	0	0	0
										n=14	100	100	100	100	78.5714	78.5714	57.1429	57.1429	42.8571	35.7143	35.7143	35.7143	28.5714	0	0	0	0	0	0	0	0
										n=14	100	100	100	85.7143	71.4286	64.2857	57.1429	42.8571	35.7143	21.4286	21.4286	14.2857	14.2857	14.2857	0	0	0	0	0	0	0
										n=14	100	100	100	71.4286	57.1429	57.1429	50	35.7143	21.4286	21.4286	14.2857	14.2857	7.14286	7.14286	7.14286	7.14286	0	0	0	0	0
										Average	100	100	100	95.2381	86.7196	81.1111	69.3819	57.3353	43.6532	36.8278	29.0981	23.1361	18.4007	11.8086	8.20106	8.20106	2.59259	0.740741	0	0	0
										SEM	0	0	0	3.36718	5.11055	5.34935	5.93517	6.39135	6.23498	6.17236	3.92567	4.26542	3.29532	2.53869	2.83588	2.83588	1.9066	0.740741	0	0	0
										Yki-act + NPF- activation	d0	d3	d5	d7	d10	d12	d14	d17	d19	d21	d24	d26	d27	d30	d32	d34	d37	d39	d41	d44	d46
										propability of survival								0.75			0.5			0.25							0
										n=9	100	100	100	100	77.7778	77.7778	77.7778	77.7778	77.7778	77.7778	55.5556	44.4444	33.3333	11.1111	0	0	0	0	0	0	0
										n=11	100	100	100	100	100	100	90.9091	90.9091	72.7273	72.7273	63.6364	27.2727	18.1818	9.09091	9.09091	9.09091	9.09091	0	0	0	0
										n=9	100	100	100	100	100	100	100	100	100	88.8889	44.4444	33.3333	33.3333	11.1111	11.1111	11.1111	0	0	0	0	0
										n=16	100	100	100	100	93.75	81.25	81.25	68.75	68.75	50	37.5	18.75	18.75	12.5	6.25	6.25	0	0	0	0	0
										n=11	100	100	100	100	90.9091	90.9091	90.9091	81.8182	72.7273	63.6364	54.5455	45.4545	45.4545	27.2727	27.2727	27.2727	27.2727	27.2727	27.2727	18.1818	0
										n=14	100	100	100	100	92.8571	92.8571	92.8571	71.4286	64.2857	64.2857	64.2857	57.1429	50	35.7143	35.7143	28.5714	14.2857	14.2857	0	0	0
										n=13	100	100	100	84.6154	84.6154	53.8462	46.1538	38.4615	23.0769	23.0769	15.3846	15.3846	15.3846	7.69231	7.69231	7.69231	0	0	0	0	0
										n=16	100	100	100	87.5	56.25	50	50	43.75	43.75	37.5	25	12.5	12.5	6.25	0	0	0	0	0	0	0
										n=15	100	100	100	100	60	60	60	46.6667	33.3333	33.3333	26.6667	26.6667	26.6667	13.3333	13.3333	6.66667	0	0	0	0	0
										Average	100	100	100	96.9017	84.0177	78.5156	76.6508	68.8402	61.8254	56.8029	43.0021	31.2166	28.1783	14.8973	12.2739	10.7395	5.62771	4.6176	3.0303	2.0202	0
										SEM	0	0	0	2.06338	5.42423	6.51388	6.61903	7.22364	8.03071	7.39075	5.95773	5.06483	4.45409	3.29933	3.98887	3.47787	3.21776	3.24033	3.0303	2.0202	0

## Sheet: SupFig1
Sup. Fig 1a			Sup. Fig 1d			Sup. Fig 1e			Sup. Fig 1g					Sup. Fig 1i														Sup. Fig 1k								Sup. Fig 1m
total duration of activity bout using standard lab food			total duration of activity bout using standard lab food			feeding index (eye-scoring), using standard lab food			feeding index (eye-scoring), using standard lab food					feeding index (eye-scoring)														dry weight (nornalized)								normalized food consumption (spectrophotometry), using standard lab food
day 6 of gut Yki-tumor induction			day 6 of gut Yki-tumor induction			day 6 of gut Yki-tumor induction			day 6 of induction					day 6 of gut Yki-tumor induction														female								female
female			female			female			female					female															control			Yki-act					control					Yki-act
																												d0	1.06695	0.89749	1.03556	0.978033	0.949268	0.978033		d4	0.823264	0.830715	1.20771	1.21536	0.92295	0.925971	0.515547	0.861125	0.800709	0.781577
esgTS > +	esgTS > yki-act		elavGal80, esgTS > + (control)	elavGal80, esgTS > yki-act (Yki-act )		control	Yki-act		control	Raf-GOF	control-RNAi	APC-RNAi			control						Yki-act							d3	1.12022	0.920252	0.959531	1.07063	0.881483	0.858527		d5	1.04542	0.942491	0.882708	1.12938		0.380272	0.459549	0.397167	0.650075
22.12	22.08		38.68	14.95		1.6	0.2		1.64706	1.5	1.72222	1.13044		molasses	1.55	1.35	1.45				0.95	0.85	0.75					d5	0.969697	0.939394	1.09091	0.82197	0.869697	0.829201
8.23	0		6.18	17.27		1.77273	0.26087		1.36842	1.42105	1.5	1.08333		antibiotics	1.86364	1.47826	1.6087	1.14286	1.43478	1.35294	1.08696	1	0.95238	0.77273	0.42105	0.72727		d7	0.921844	0.955912	1.12224	0.789078	0.721443	0.824506
11.69	0		12.8	0		1.5	0.409091		1.53333	1.5	1.61905	0.318182																d10	0.963426	1.04906	0.987511	0.722569	0.735707	0.802855
7.4	0		26.4	0		1.47826	0.391304		1.3913	1.4375	1.83333	1.78947																d12	1.04255	0.968085	0.989362	0.718085	0.774468	0.781915
2.11	0		21.53	4.45		1.52632	0.3		1.77273	1.95238	1.6087	1.47368
4.88	17.64		1.93	12.77
8.4	18.44		12.21	8.7
4.54	0		16.7	3.56
7.88	43.09		15.24	1.71
3.47	0		14.88	13.4		Sup. Fig 1f			Sup. Fig 1h					Sup. Fig 1j														Sup. Fig 1l
8.48	0		10.39	14.91		normalized food consumption (spectrophotometry), using standard lab food			normalized food consumption (spectrophotometry), using standard lab food					normalized food consumption (spectrophotometry)														feeding index (eye-scoring), using standard lab food
4.15	0		16.53	5.95		day 6 of gut Yki-tumor induction			day 6 of induction					day 6 of gut Yki-tumor induction														female
17.69	0		7.9	3.19		female			female					female
1.64	0		2.77	2.09
5.2	0		19.21	0		control	Yki-act		control	Raf-GOF	control-RNAi	APC-RNAi			control						Yki-act								control			Yki-act
10.31	0		3.32	0		0.816633	-0.28209		1.61133	1.73893	0.38704	0.602484		molasses	0.797432	0.638734	1.56383	1.08872	0.911284		0.341039	0.401228	0.478065	0.360392	0.373461			d1	1.23077	1.36364	0.681818	1.21053	1.14286	0.555556
14.07	3.85		2.88	4.04		0.956242	0.29559		1.39729	1.82969	0.689169	0.571054		antibiotics	1.16324	0.836765	0.934481	1.06552	0.827459	1.17254	0.314042	0.288629	0.35326	0.401722	-0.09868	-0.15814		d2	1.31818	1.38095	1.52632	1.18182	1.28571	1.23529
15.22	2.45		2.71	2.17		0.506883	0.187177		1.02294	0.75499	0.758364	0.389574																d3	1.27778	1.21053	1.16667	1.3125	1.23809	1.05263
30.3	0		5.77	5.5		0.772826	-1.06687		0.51561	0.69838	0.489692	0.466627																d4	1.3913	1.84	1.73077	1.52381	1.4	1.5
31.89	0		0	3.91		1.20692	-0.46219		0.56449	0.46241	2.1073	0.918047																d5	1.4	1.61539	1.25	1.03846	0.809524	0.833333
15.36	0					1.7405	0.3009		0.88834	0.55586	1.56844	0.980145																d6	1.36	1.23809	1.11765	0.473684	0.62069	0.285714
																												d7	1.66667	1.35294	1.43478	0.176471	0.411765	0.266667

## Sheet: SupFig2
Sup. Fig 2a								Sup. Fig 2b					Sup. Fig 2e. (same as Fig 2h)
normalized expression, whole body								normalized levels of GFP [GFP]					brains from male NPF > GCaMP7b
day 5 of gut Yki-tumor induction								male gut					Addition of hemolymph and live imaging of NPF - P1 neurons
female
										esgTS>GFP +
	control			Yki-act				control	Yki-act	NPF-activation	Yki-act + NPF-activation		seconds	NPF - P1 + Hemolymph - control					NPF - P1 + Hemolymph - Yki-act
hugin	1.03274	0.81031	1.15695	1.0702	1.27755	1.27824		1.2259	1.08912	2.75879	2.38278		5	-0.0033886	0.0174106	0.0013836	0.00729151	-0.0318689	-0.0105016	0.0054615	0.00166535	0.0112058	-0.0112263
NPF	1.98791	0.52871	0.48338	0.01956	0.05461	0.42593		1.20781	1.29331	3.13806	3.34943		10	-0.0146873	0.0156853	-0.0182034	-0.0102332	-0.0328821	-0.0092221	0.00867224	-0.011994	0.0355372	0.00433344
sNPF	0.94407	1.30546	0.75047	0.23054	0.32947	0.80276		0.85118	0.877351	3.12908	2.30289		15	0.0104169	0.0153852	0.0144857	-0.0058175	-0.0224512	-0.005952	0.0157359	0.0240693	0.0144576	0.00785802
CNMa	0.96117	0.94172	1.09711	0.88244	0.53899	0.69203		0.817789	0.89132	4.0461	3.05131		20	0.0105259	0.00544551	-0.0111229	-0.0088533	-0.0050219	-0.0007389	0.0123111	-0.0023559	0.0154523	-0.0128596
AKH	0.87203	1.15049	0.97747	1.5608	0.86419	1.3675		0.897323	0.901796	2.9418	2.12381		25	-0.00288	0.0243122	0.00290556	-0.0101987	-0.0099939	0.00509034	-0.0100928	0.00523976	-0.0064306	-0.006971
dilp2	0.81415	1.00081	1.18504	1.13466	1.05512	1.38845							30	0.00256954	-0.0118458	-0.0125126	-0.0040927	4.9984e-06	0.0041188	-0.0063112	0.00409085	-0.0059333	0.0173572
dilp3	0.76363	0.97354	1.26283	0.68514	0.4537	0.71636							35	-0.0092015	0.00139462	0.00032485	0.00146144	-0.0009218	0.00428467	0.0103846	-0.0150578	0.00485515	0.0246642
dilp5	0.78454	1.03744	1.17803	1.33008	0.83175	1.23416							40	-0.0026257	-0.01991	-0.0179387	0.00391076	0.00580953	-0.0023739	0.0163067	-0.0021644	-0.0224985	0.0159817
ccha1	1.26474	0.84652	0.88874	1.29803	1.02114	1.44646							45	-0.0017538	-0.0162718	0.00317025	0.00515267	0.0234666	-0.006734	-0.0120905	0.0123886	-0.0242583	-0.0112263
ccha2	1.32866	0.96866	0.70268	0.03109	0.23524	0.20709							50	-0.0059681	-0.0183347	-0.0051674	0.0229534	0.0300016	0.0108011	-0.0217228	0.00096323	0.00496992	-0.0126017
dsk	1.34054	0.76152	0.89794	1.12545	0.96867	1.42233							55	0.0169927	-0.0132711	0.042675	-0.0015743	0.0438571	0.0112276	-0.0186547	-0.016845	-0.0273571	-0.0153097
AstA	0.9526	1.10573	0.94167	0.18849	0.58439	1.12998							60	0.0311978	-0.0334505	0.0073391	0.0356139	0.0765714	0.00812343	0.00125186	0.0444307	0.00562028	-0.0072719
MIp	0.92467	1.04389	1.03144	1.20864	1.22248	1.24239							65	0.0376282	-0.0193474	0.118442	0.00760199	0.035327	-0.0151461	-0.103347	0.0255373	-0.0775884	-0.004564
AstC	0.9723	0.99674	1.03096	0.6918	0.64677	0.71496							70	-0.124441	-0.0579809	0.00766996	-0.0735706	-0.126257	-0.0264965	-0.161283	0.0199842	-0.0791187	-0.004392
LK	0.98869	0.91655	1.09476	0.99199	0.84405	0.89961							75	-0.253559	-0.070021	-0.133872	-0.168577	-0.244461	-0.0450978	-0.175268	0.0182608	-0.106702	-0.0460853
CRZ	0.9189	0.90337	1.17773	1.08075	1.02682	1.27464							80	-0.322404	-0.107154	-0.267275	-0.209249	-0.287048	-0.0709502	-0.193533	0.0115588	-0.117605	-0.0887241
SIF	1.05234	0.94418	1.00348	1.29552	1.10661	0.99379							85	-0.351905	-0.128196	-0.361637	-0.223462	-0.305962	-0.0702867	-0.186969	-0.0042069	-0.138302	-0.0822337
Upd1	0.92505	0.97901	1.09593	0.87064	0.74195	1.04504							90	-0.351214	-0.133335	-0.423971	-0.232121	-0.294078	-0.040951	-0.179549	0.00434616	-0.0990505	-0.111075
Upd2	1.66966	0.59884	0.7315	0.93242	3.82787	1.71513							95	-0.348054	-0.13311	-0.428934	-0.209766	-0.285147	-0.0599552	-0.173198	-0.021313	-0.116764	-0.108668
burs	0.85243	0.94044	1.20713	0.75785	0.68444	0.83457							100	-0.339225	-0.117994	-0.426486	-0.176821	-0.268692	-0.0416619	-0.193176	0.0190268	-0.0961048	-0.104284
Dh31	1.03718	0.88439	1.07844	0.89383	0.89479	1.03976							105	-0.329162	-0.112518	-0.400612	-0.178857	-0.25647	-0.0425387	-0.16749	-0.0093132	-0.0925086	-0.101232
Nucb1	1.03863	1.13116	0.83021	1.03755	1.19589	1.06471							110	-0.313213	-0.0986773	-0.412987	-0.180823	-0.244217	-0.0358327	-0.164351	0.00549508	-0.0992036	-0.0811161
ccap	1.02069	0.86201	1.1173	1.15415	0.96472	1.44478							115	-0.292904	-0.0851744	-0.420993	-0.16354	-0.209838	-0.0171839	-0.18069	0.0293032	-0.100581	-0.0971917
FIT	2.24915	0.34169	0.40916	0.05497	0.23099	0.7352							120	-0.278118	-0.0777852	-0.385591	-0.152535	-0.183431	-0.0064022	-0.189466	-0.0065686	-0.0853546	-0.0773766
													125	-0.263731	-0.0708462	-0.402862	-0.129043	-0.161493	-0.0056914	-0.194247	-0.0103983	-0.0795013	-0.0648687
													130	-0.228237	-0.0602314	-0.380562	-0.108999	-0.140443	0.0122228	-0.193248	-0.0075898	-0.0817584	-0.088896
													135	-0.210326	-0.046841	-0.322331	-0.0927511	-0.125739	0.0220567	-0.196601	-0.0439722	-0.0700518	-0.0684363
													140	-0.178682	-0.0361886	-0.282694	-0.0971668	-0.108097	0.0268196	-0.213797	0.00172918	-0.0928147	-0.0922487
													145	-0.147692	-0.0371263	-0.29606	-0.0634283	-0.0737652	0.0329332	-0.235701	0.00026112	-0.0643898	-0.0877355
													150	-0.120081	-0.0110956	-0.276937	-0.054045	-0.0634128	0.0359899	-0.230064	0.0151332	-0.0798073	-0.0830074
													155	-0.0779383	0.00345758	-0.231212	-0.0276889	-0.0381996	0.0389993	-0.245048	-0.0126323	-0.105401	-0.0719178
													160	-0.042153	0.00206977	-0.223536	-0.0447652	-0.0208646	0.0554444	-0.260388	0.0033249	-0.0774354	-0.0953434
													165	0.00482201	0.00679581	-0.210764	-0.0194785	0.00201577	0.0670317	-0.264954	-0.0195258	-0.0598755	-0.0462142
													170	0.0394811	0.023712	-0.185354	-0.0036442	0.0230189	0.0730979	-0.264883	0.0218991	-0.0738775	-0.0698547
													175	0.0768286	0.0331641	-0.16815	0.0180892	0.0440063	0.0581694	-0.270305	-0.0022282	-0.0659583	-0.0677055
													180	0.122496	0.0210114	-0.116998	0.0221254	0.0687404	0.051345	-0.259175	-0.0263555	-0.0839008	-0.0718749
													185	0.165147	0.0238245	-0.112499	0.0329231	0.08723	0.0859885	-0.261315	-0.0135259	-0.091667	-0.0854574
													190	0.211795	0.0369524	-0.0384521	0.0511378	0.114399	0.0848511	-0.293351	-0.0013346	-0.0685598	-0.0524897
													195	0.24729	0.0373275	-0.0032485	0.0434793	0.149603	0.091178	-0.291996	-0.0102068	-0.0648106	-0.0527476
													200	0.284565	0.0751358	0.0258011	0.0488955	0.185004	0.11203	-0.304482	-0.0055473	-0.0611762	-0.0311703
													205	0.317298	0.0465545	0.0549169	0.0544495	0.218511	0.0960357	-0.326815	0.00594188	-0.0565854	-0.0332764
													210	0.34164	0.0461794	0.0529979	0.054415	0.275591	0.111367	-0.327314	0.00217598	-0.0449171	-0.0037903
													215	0.371104	0.0514306	0.124795	0.0800812	0.325876	0.104685	-0.305267	0.0324947	-0.0498522	0.00446238
													220	0.398969	0.0837252	0.163572	0.0904304	0.35456	0.124897	-0.309477	0.0165375	-0.0498139	0.0167984
													225	0.418369	0.0650461	0.192621	0.075424	0.407139	0.137622	-0.311902	0.0279628	-0.0327514	0.0305959
													230	0.437297	0.0882262	0.172439	0.0928452	0.442752	0.136698	-0.305552	-0.0141004	-0.0506938	0.0622311
													235	0.476243	0.0750608	0.225112	0.105023	0.478176	0.140347	-0.340728	0.00951629	-0.040594	0.067432
													240	0.49103	0.0797493	0.186997	0.132241	0.521368	0.147195	-0.325102	0.0300053	-0.0523389	0.0863874
													245	0.511992	0.0895014	0.261242	0.118408	0.542662	0.142859	-0.316611	-0.0012708	-0.0499287	0.102334
													250	0.52162	0.106305	0.272888	0.126998	0.588964	0.145797	-0.34665	-0.0055473	-0.0223455	0.0878918
													255	0.542183	0.0839127	0.296114	0.131689	0.603519	0.17819	-0.332879	0.0162183	-0.0141585	0.101904
													260	0.554826	0.0906642	0.288505	0.161081	0.627193	0.163285	-0.330881	0.0392605	-0.0414357	0.0754268
													265	0.574626	0.0968906	0.310011	0.213379	0.643876	0.168309	-0.334948	0.0250905	-0.0095677	0.0567723
													270	0.591774	0.107505	0.320201	0.179434	0.654566	0.183877	-0.351573	0.0418775	-0.0190554	0.04521
													275	0.596642	0.103792	0.327546	0.180296	0.670228	0.178427	-0.348648	0.0197289	0.00011129	0.0869032
													280	0.619094	0.0991411	0.306106	0.195751	0.680989	0.191033	-0.328884	0.00523976	-0.0129343	0.0901699
													285	0.61339	0.0936273	0.32576	0.184746	0.67692	0.200488	-0.3398	0.0266224	-0.0311063	0.0969181
													290	0.622182	0.102779	0.322517	0.186782	0.685819	0.228994	-0.333165	0.00766526	-0.0077314	0.0934365
													295	0.623817	0.0880386	0.325032	0.200995	0.689676	0.181507	-0.332879	0.00900566	-0.011098	0.0904278
													300	0.639475	0.109193	0.316165	0.202099	0.68662	0.198094	-0.33345	0.0107929	-0.0095677	0.108051
													305	0.636859	0.116357	0.338862	0.206307	0.689417	0.203639	-0.331595	0.0167289	-0.0152297	0.13023
													310	0.641619	0.118833	0.354015	0.234733	0.692692	0.224255	-0.330382	0.0232395	-0.0383751	0.133625
													315	0.64943	0.102554	0.37122	0.195993	0.689134	0.220487	-0.333022	0.00919715	-0.0209682	0.111489
													320	0.634244	0.107393	0.337604	0.221728	0.681326	0.224113	-0.339087	0.0192821	-0.0164922	0.133024
													325	0.654298	0.0998537	0.318348	0.227592	0.682913	0.234728	-0.335805	0.00811206	-0.0330957	0.142652
													330	0.651355	0.0983909	0.363147	0.217002	0.670856	0.230108	-0.345508	-0.0075898	-0.0211595	0.136806
													335	0.648267	0.126935	0.334296	0.232836	0.663497	0.209113	-0.330739	0.0335797	-0.0272041	0.130015
													340	0.646087	0.115795	0.298894	0.202685	0.67392	0.225985	-0.330881	0.00855886	-0.0506556	0.151033
													345	0.634752	0.102067	0.310739	0.229248	0.656011	0.260865	-0.336375	0.0118141	-0.0234167	0.16814
													350	0.641946	0.109043	0.321392	0.230594	0.661761	0.264775	-0.317539	0.00147387	-0.0609084	0.199045
													355	0.627196	0.102892	0.28513	0.231077	0.657873	0.233899	-0.307122	0.0420051	-0.0183285	0.178929
													360	0.63468	0.110469	0.326024	0.239321	0.639194	0.235795	-0.309262	0.0213884	-0.0602581	0.180519
													365	0.611356	0.112644	0.269381	0.227247	0.633916	0.26551	-0.303697	0.034218	-0.0226515	0.179316
													370	0.610229	0.129073	0.28116	0.23739	0.623352	0.247145	-0.306979	0.0363244	-0.0457587	0.217871
													375	0.612772	0.113394	0.261043	0.247394	0.613094	0.2566	-0.309619	0.00804823	-0.0548638	0.19105
													380	0.608885	0.120633	0.28116	0.233077	0.600982	0.246695	-0.326529	0.0268139	-0.0621709	0.187655
													385	0.605797	0.119883	0.272756	0.235768	0.594062	0.254325	-0.308549	0.0397711	-0.0148089	0.200678
													390	0.615642	0.131511	0.248338	0.23087	0.598783	0.274727	-0.309548	0.0199842	-0.0518033	0.159716
													395	0.595516	0.123521	0.274675	0.237183	0.580513	0.261766	-0.307978	0.00823972	-0.0328279	0.17476
													400	0.585161	0.114557	0.245427	0.250188	0.560232	0.254609	-0.299274	0.00109089	-0.0356589	0.157567
													405	0.570448	0.130986	0.245493	0.26102	0.554349	0.277334	-0.289285	0.0457072	-0.0560498	0.12606
													410	0.5626	0.123259	0.223854	0.23049	0.552127	0.278732	-0.292139	0.00721846	-0.0532953	0.119097
													415	0.561474	0.116845	0.223656	0.227627	0.534996	0.251434	-0.295064	0.0289841	-0.0555907	0.13427
													420	0.540802	0.12806	0.179519	0.220865	0.535341	0.269704	-0.292923	0.0300053	-0.0773971	0.120602
													425	0.553118	0.134136	0.211017	0.236148	0.516585	0.283424	-0.277226	0.0307713	-0.0533336	0.122321
													430	0.532337	0.120671	0.167079	0.254983	0.513945	0.296883	-0.280723	0.0214523	-0.0653462	0.12851
													435	0.52736	0.111556	0.186467	0.248705	0.487554	0.275154	-0.291782	0.0243884	-0.0755991	0.141706
													440	0.518241	0.113244	0.162447	0.243151	0.493861	0.268448	-0.277084	0.0142396	-0.0833652	0.114369
													445	0.506252	0.131361	0.151396	0.234388	0.471931	0.296291	-0.291924	0.0170481	-0.0783153	0.132594
													450	0.50687	0.138525	0.141073	0.233733	0.464289	0.277547	-0.288999	0.0153247	-0.0644281	0.110931

## Sheet: SupFig3
Sup. Fig 3a								Sup. Fig 3b					Sup. Fig 3c								Sup. Fig 3d			Sup. Fig 3e					Sup. Fig 3f				Sup. Fig 3g,h,I,j (same as Fig. 3h)
normalized expression of dilp8, whole body								feeding index (eye-scoring), using standard lab food					normalized expression of upd3 and ImpL2, gut								normalized NPF expression, head			feeding index (eye-scoring), using standard lab food					normalized NPF expression, whole body				brains from male NPF > GCaMP7b
gut Yki-tumor induction								day 6 of gut Yki-tumor induction					day 4 of gut Yki-tumor induction								4 days overexpression from muscle			day 5 of gut Yki-tumor induction					day 5 of gut Yki-tumor induction				Addition of hemolymph and live imaging of NPF - P1 neurons
male								male					male								male			male					male
	dilp8																				mef2ts>+	mef2ts>ImpL2+upd3		elavGal80;esgLexA:GADts >+	elavGal80;esgLexA:GADts > LexAopYki-act	repoGal4ts>hopRNAi *	elavGal80;esgLexA:GADts > LexAopYki-act + repoGal4>hopRNAi		elavGal80;esgLexA:GADts >+	elavGal80;esgLexA:GADts > LexAopYki-act	elavGal80;esgLexA:GADts > LexAopYki-act + repoGal4>hopRNAi		seconds	NPF - P1 + Hemolymph - mef2ts>+			NPF - P1 + Hemolymph - mef2ts>ImpL2			NPF - P1 + Hemolymph - mef2ts>upd3			NPF - P1 + Hemolymph - mef2ts>ImpL2 +upd3
	control			Yki-act				control	Yki-act	Yki-act + dilp8-RNAi	Yki-act + upd3-RNAi			control			Yki-act				0.987562	0.603364		0.785714	1.15	0.181818	0.416667		0.873543	0.641	0.961289		5	0.00836046	0.027999	0.027271	0.0194191	0.0204938	0.0198309	0.00251162	-0.0353807	0.0182203	0.026433	0.0378308	0.0517905
d3	0.902838	0.987828	1.10933	0.738515	0.716603	1.01824		1.68	0.96	0.916667	1.42857		upd3	1.18133	0.805836	1.01283	3.53122	5.1546	4.07656		1.04624	0.775922		0.842105	1.25	0.2	0.5		1.12646	0.787781	0.789344		10	0.025036	0.0125057	0.0114289	0.0129017	0.00692057	-0.0063212	0.00735769	-0.0213446	0.00518823	-0.000297	0.0391913	0.0565317
d4	0.960124	1.01593	1.02395	0.860081	0.804429	0.739126		1.72727	0.826087	0.75	1.3913		ImpL2	1.08205	0.899691	1.01826	4.42511	4.36078	3.17557		0.966201	0.584913		0.7	1.2	0.1	1.16667		1	0.582	1.23		15	0.0147131	0.0181699	-0.0135323	0.00747042	0.0269232	-0.0022707	-0.0131209	0.00592098	0.0110895	0.00831601	0.0161083	0.049992
d5	0.88134	1.17734	0.94132	0.8536	0.97136	1.00128		1.56522	1.05263	0.777778	1.5													0.8	1	0	0.888889		1	0.474	0.314253		20	0.0301408	0.00595298	0.0132927	0.00497699	0.0144216	0.0143685	-0.0117139	0.008825	0.00666355	-0.006534	0.0236363	0.0484388
d6	0.8595	0.88608	1.25442	0.94836	0.91004	0.82521																				* elavGal80;esgLexA:GADts>+;repoGal4>hopRNAi							25	-0.0176171	-0.0148158	-0.0012847	-0.006083	-0.0120998	0.0114777	-0.0021781	0.00495297	-0.0068603	0.019899	0.0047708	0.0293102
																																	30	-3.403e-05	-0.0082076	0.00517197	-0.0040339	-0.010046	-0.0057161	0.00292849	-0.0581288	-0.0053849	-0.003267	0.00381846	0.026776
																																	35	-0.0199993	-0.0136496	-0.0143976	-0.0085764	-0.0054918	0.00186393	-0.0211455	0.00398496	-0.0048932	0.013068	-0.0283346	0.0204816
																																	40	-0.0220412	-0.0106509	-0.0092723	-0.0135386	0.00334866	-0.0052455	0.00511704	0.015601	-0.0063685	-0.024651	-0.0281532	-0.0588942
																																	45	-0.0047985	-0.0059863	-0.0071422	-0.014057	-0.0171005	-0.0169434	0.0169977	0.056096	0.00887654	-0.021384	-0.0215774	-0.0949853
																																	50	-0.0137602	-0.0113173	-0.0115354	0.00152075	-0.0273697	-0.0110441	0.0132459	0.0194731	-0.0265313	-0.011583	-0.0472908	-0.129441
																																	55	-0.0076345	-0.0162596	-0.015862	0.106936	-0.105237	-0.0168257	-0.183463	0.047868	-0.244879	0.407187	-0.0394453	-0.21409
																																	60	-0.0759248	-0.0603516	-0.0420214	0.0316394	-0.0495156	-0.0276664	-0.0180191	-0.0181179	0.0174826	0.14256	-0.0659749	-0.179429
																																	65	-0.219198	-0.110663	-0.0996652	0.0234679	-0.0485333	-0.0402551	-0.0486587	-0.0671636	0.00199169	0.101871	-0.0788089	-0.15699
																																	70	-0.312445	-0.211619	-0.159971	0.0144323	-0.0662142	-0.05081	-0.0193218	-0.079909	-0.0208759	0.0623701	-0.111733	-0.129196
																																	75	-0.400701	-0.24355	-0.198379	0.00806292	-0.0619279	-0.0628104	-0.0435	-0.152348	-0.0186629	0.0772201	-0.14316	-0.0972742
																																	80	-0.429174	-0.275425	-0.223074	0.0171726	-0.0871099	-0.0712645	-0.0527753	-0.139603	-0.0513659	0.0579151	-0.137628	-0.106225
																																	85	-0.455152	-0.287642	-0.215552	0.00465605	-0.0792517	-0.075315	-0.0142673	-0.127825	-0.0671027	0.046629	-0.147106	-0.109454
																																	90	-0.444035	-0.304579	-0.215752	0.00282918	-0.0848774	-0.0831808	-0.0007191	-0.166062	-0.0417763	0.0626671	-0.152639	-0.0974377
																																	95	-0.453223	-0.303357	-0.241645	-0.0065521	-0.102558	-0.0837523	0.022417	-0.147992	-0.0543166	0.0852391	-0.133954	-0.138393
																																	100	-0.457874	-0.294972	-0.218347	-0.0244751	-0.105059	-0.0987443	-0.0057736	-0.1659	-0.0530871	0.0674191	-0.157763	-0.0958027
																																	105	-0.445736	-0.281978	-0.197779	-0.0245986	-0.149618	-0.11214	-0.0168206	-0.163158	-0.0545624	0.03267	-0.15867	-0.108473
																																	110	-0.425204	-0.288419	-0.180673	-0.0256355	-0.157298	-0.116173	0.00480439	-0.0949131	-0.0857902	0.052866	-0.154861	-0.124905
																																	115	-0.401268	-0.286643	-0.14779	-0.0342514	-0.169978	-0.114493	-0.0129124	-0.110563	-0.0855443	0.0579151	-0.166924	-0.123924
																																	120	-0.405012	-0.274425	-0.147524	-0.0381026	-0.183998	-0.119585	0.012308	-0.119113	-0.0887408	0.114345	-0.138943	-0.116158
																																	125	-0.380169	-0.278202	-0.115041	-0.0414601	-0.164442	-0.123586	0.0361215	-0.12476	-0.0857902	0.0816751	-0.162842	-0.127316
																																	130	-0.36406	-0.293751	-0.126756	-0.0547913	-0.202929	-0.12609	0.0556621	-0.110401	-0.0838231	0.0834571	-0.163931	-0.0906118
																																	135	-0.363493	-0.285143	-0.106721	-0.0659994	-0.208198	-0.142914	0.050816	-0.107175	-0.0924291	0.0623701	-0.159078	-0.116035
																																	140	-0.355098	-0.275536	-0.106055	-0.063506	-0.214091	-0.133166	0.0375805	-0.0941064	-0.0872655	0.0938521	-0.173318	-0.119673
																																	145	-0.325491	-0.282644	-0.0838897	-0.075356	-0.239898	-0.142746	0.0790587	-0.0949131	-0.103002	0.0977131	-0.185789	-0.109005
																																	150	-0.315281	-0.27276	-0.0702442	-0.0824907	-0.242934	-0.131317	0.0869271	-0.109917	-0.0956257	0.0843481	-0.195902	-0.132589
																																	155	-0.292707	-0.27126	-0.0518062	-0.0782197	-0.252846	-0.145855	0.0787461	-0.0926544	-0.0961174	0.0956341	-0.193589	-0.10083
																																	160	-0.288283	-0.257211	-0.0458155	-0.0850335	-0.248649	-0.153149	0.0805699	-0.12234	-0.103248	0.0742501	-0.187739	-0.0904075
																																	165	-0.235874	-0.238885	-0.0096051	-0.0875022	-0.250257	-0.147418	0.0594139	-0.134763	-0.103002	0.106326	-0.195086	-0.117425
																																	170	-0.219198	-0.214285	-0.0121345	-0.103154	-0.256686	-0.154864	0.0753069	-0.130729	-0.122919	0.0861301	-0.193453	-0.128093
																																	175	-0.209896	-0.21695	0.014158	-0.0992781	-0.253561	-0.158007	0.075359	-0.1175	-0.0806265	0.0727651	-0.19885	-0.153025
																																	180	-0.179949	-0.198681	0.0373886	-0.100982	-0.266241	-0.149099	0.0749422	-0.0897504	-0.0801347	0.0766261	-0.205652	-0.144156
																																	185	-0.133892	-0.176079	0.0335945	-0.106166	-0.257758	-0.160293	0.0611856	-0.106852	-0.0855443	0.0784081	-0.222704	-0.130136
																																	190	-0.126746	-0.162363	0.0524985	-0.100513	-0.246595	-0.159839	0.0815078	-0.102657	-0.0784135	0.113751	-0.219802	-0.136308
																																	195	-0.093281	-0.128045	0.0434459	-0.104216	-0.250435	-0.16683	0.0821852	-0.112337	-0.0326785	0.100683	-0.207648	-0.151309
																																	200	-0.0686647	-0.113828	0.0411827	-0.107302	-0.269366	-0.155704	0.0604039	-0.142023	-0.0171875	0.0795961	-0.206197	-0.133978
																																	205	-0.0489263	-0.0842857	0.0537632	-0.11256	-0.250882	-0.156595	0.0640515	-0.118952	-0.0233347	0.0947431	-0.213226	-0.129687
																																	210	-0.0237428	-0.0666267	0.0494365	-0.117325	-0.274546	-0.161788	0.0737958	-0.13928	0.0258428	0.0733591	-0.226695	-0.118528
																																	215	0.0127846	-0.035418	0.0624829	-0.121201	-0.271242	-0.151519	0.105634	-0.140087	0.0511692	0.0932581	-0.225516	-0.154006
																																	220	0.0284392	0.00428703	0.0596207	-0.116905	-0.268206	-0.141418	0.0966713	-0.114757	0.0774792	0.0959311	-0.221389	-0.137453
																																	225	0.0603156	0.0288875	0.066743	-0.118485	-0.267313	-0.14009	0.126946	-0.100399	0.0991173	0.0715771	-0.219892	-0.133897
																																	230	0.0727939	0.0800875	0.0602864	-0.12046	-0.258472	-0.145469	0.114128	-0.111369	0.136492	0.113157	-0.238667	-0.165492
																																	235	0.119871	0.100856	0.0835835	-0.13231	-0.269188	-0.161435	0.107823	-0.0707129	0.156409	0.102465	-0.235629	-0.161527
																																	240	0.116468	0.150335	0.089907	-0.127249	-0.269545	-0.151099	0.0915647	-0.0561928	0.211242	0.0775171	-0.243656	-0.182699
																																	245	0.118056	0.165606	0.0905061	-0.129002	-0.256329	-0.142964	0.102038	-0.0603875	0.240257	0.0870211	-0.237579	-0.188626
																																	250	0.145282	0.20731	0.0795897	-0.132952	-0.284636	-0.13767	0.0727536	-0.0929771	0.281074	0.0804871	-0.24098	-0.186092
																																	255	0.175456	0.219027	0.0850479	-0.137075	-0.26633	-0.142981	0.0985993	-0.0718423	0.323613	0.0573211	-0.247147	-0.157807
																																	260	0.206879	0.248181	0.0858466	-0.140185	-0.27276	-0.134544	0.0844259	-0.084265	0.351644	0.0760321	-0.233815	-0.19255
																																	265	0.169557	0.260065	0.0681408	-0.144728	-0.273206	-0.123535	0.0853638	-0.102818	0.382134	0.0792991	-0.258802	-0.175914
																																	270	0.221286	0.298104	0.074664	-0.150579	-0.273206	-0.113014	0.0929716	-0.0889437	0.389019	0.0653401	-0.251773	-0.191201
																																	275	0.236487	0.310765	0.0355914	-0.148135	-0.259454	-0.113484	0.0785897	-0.0676476	0.428361	0.0968221	-0.26048	-0.191405
																																	280	0.235692	0.32115	0.0642136	-0.137865	-0.263294	-0.112123	0.080622	-0.0337673	0.450982	0.0736561	-0.263156	-0.190669
																																	285	0.238869	0.343807	0.0610851	-0.137791	-0.298478	-0.0924416	0.0784855	-0.0431247	0.466965	0.0825661	-0.275174	-0.214907
																																	290	0.216748	0.338476	0.0487044	-0.140358	-0.291869	-0.0901054	0.0677512	-0.0160205	0.463768	0.0596971	-0.256036	-0.203095
																																	295	0.241138	0.336254	0.0625495	-0.132038	-0.284279	-0.0823741	0.0787982	-0.0069858	0.492537	0.0873181	-0.262793	-0.204239
																																	300	0.243066	0.385344	0.064147	-0.139815	-0.286601	-0.0715838	0.0605603	0.00559831	0.505078	0.0641521	-0.251864	-0.21409
																																	305	0.292866	0.377014	0.047839	-0.149789	-0.28035	-0.0761386	0.0942743	-0.0240872	0.507291	0.054648	-0.271274	-0.219403
																																	310	0.264506	0.373849	0.0722677	-0.141099	-0.269813	-0.0689451	0.116368	0.00785699	0.491062	0.041283	-0.260843	-0.203708
																																	315	0.231041	0.363076	0.0475728	-0.142926	-0.274814	-0.0661382	0.129552	0.0165691	0.505815	0.037719	-0.270412	-0.227946
																																	320	0.269157	0.393285	0.0458421	-0.141173	-0.258651	-0.0702056	0.106155	0.00947034	0.497701	0.047817	-0.270639	-0.210207
																																	325	0.264733	0.399227	0.0449768	-0.151517	-0.283208	-0.0653651	0.115066	0.0317345	0.496226	0.051381	-0.256671	-0.239186
																																	330	0.267342	0.388232	0.0491037	-0.149764	-0.286154	-0.0378852	0.132574	0.009309	0.523273	0.052866	-0.262657	-0.232769
																																	335	0.26496	0.418052	0.0576238	-0.162058	-0.281511	-0.0447426	0.154928	0.00995434	0.493029	0.044253	-0.276307	-0.257048
																																	340	0.25407	0.414276	0.0460418	-0.157713	-0.282404	-0.0411963	0.150864	0.011245	0.464752	0.00653401	-0.265832	-0.245276
																																	345	0.238415	0.421773	0.0594876	-0.159565	-0.295799	-0.0331792	0.123663	0.0267331	0.495242	0.035343	-0.25912	-0.256353
																																	350	0.238415	0.402559	0.0544288	-0.143938	-0.307675	-0.0362045	0.124289	0.0562574	0.491308	0.028512	-0.284743	-0.279324
																																	355	0.289916	0.402837	0.0371889	-0.154652	-0.293298	-0.0308262	0.173739	0.0265718	0.470162	0.036531	-0.285151	-0.281571
																																	360	0.282883	0.400615	0.0411827	-0.1607	-0.281779	-0.0259521	0.206099	0.0297985	0.477538	0.030591	-0.28379	-0.270536
																																	365	0.255544	0.391564	0.0343932	-0.160355	-0.292673	-0.0254815	0.192707	0.0357679	0.468932	0.0561331	-0.281024	-0.23003
																																	370	0.263485	0.41361	0.0479056	-0.159516	-0.299281	-0.023868	0.20365	0.0385106	0.474096	0.040986	-0.280616	-0.254718
																																	375	0.25804	0.391453	0.0347926	-0.168428	-0.290262	-0.0271622	0.175668	0.0741655	0.47803	0.021087	-0.276126	-0.272498
																																	380	0.243066	0.385622	0.0479721	-0.162922	-0.287405	-0.0240529	0.166601	0.0925576	0.438442	0.045144	-0.283609	-0.273887
																																	385	0.253502	0.380679	0.0475062	-0.168082	-0.278653	-0.0297337	0.132157	0.0548054	0.418771	0.01485	-0.284017	-0.254554
																																	390	0.251461	0.389509	0.0509675	-0.16749	-0.296602	-0.0223721	0.142996	0.0878789	0.451474	0.030294	-0.292543	-0.274827
																																	395	0.253729	0.363132	0.0426471	-0.170477	-0.308836	-0.0265067	0.127832	0.093687	0.443606	-0.010989	-0.286783	-0.285741
																																	400	0.27188	0.365297	0.00503884	-0.165391	-0.307407	-0.0240193	0.110532	0.0578707	0.424426	0.045441	-0.283473	-0.296531
																																	405	0.217996	0.361854	0.02361	-0.172822	-0.304014	-0.0195317	0.135075	0.0772309	0.435983	0.019305	-0.296488	-0.279814
																																	410	0.24386	0.359133	0.015689	-0.177932	-0.310175	-0.0329271	0.13815	0.104174	0.425902	0.00950401	-0.292089	-0.287743
																																	415	0.232062	0.357745	0.00943202	-0.180623	-0.302675	-0.025263	0.221783	0.112724	0.408444	0.019602	-0.29549	-0.303153
																																	420	0.232403	0.349193	-0.0033481	-0.184573	-0.330714	-0.0359524	0.28546	0.099979	0.397133	0.028512	-0.27726	-0.314556
																																	425	0.224689	0.361188	0.0116286	-0.178722	-0.311694	-0.0403055	0.291713	0.142894	0.38656	0.021978	-0.278756	-0.274786
																																	430	0.246129	0.34525	-0.00641	-0.189684	-0.307318	-0.0415156	0.286346	0.125147	0.391232	0.016335	-0.272181	-0.310755
																																	435	0.235579	0.355579	0.0172865	-0.179759	-0.315176	-0.048457	0.296871	0.0983657	0.375495	0.0641521	-0.282021	-0.325224
																																	440	0.210849	0.338198	-0.0092057	-0.185511	-0.312765	-0.0456166	0.263053	0.116274	0.367135	0.029997	-0.292724	-0.322445
																																	445	0.24057	0.32015	0.0108964	-0.178278	-0.31348	-0.0434316	0.251068	0.155801	0.354103	0.046332	-0.305513	-0.322118
																																	450	0.22537	0.313431	0.00177724	-0.183709	-0.322677	-0.0392971	0.35221	0.120307	0.363692	0.042174	-0.300615	-0.320564

## Sheet: SupFig4
Sup. Fig 4a
total duration of activity bout, two choice assay
day 4 control flies
male
	Dawn																													Dusk
sugar	9.52	34.34	1.04	18.87	7.34	7.09	0	18.52	4.55	0	0	0	0	5.03	15.25	5.18	0	0	15.01	0	13.24	1.24	0	15.01	0	0	0	0	0	0	2.51	0	13.85	4.78	9.85	8.1	0	0	16.24	0	2.23	0	3.67	0	11.77	18.86	0	2.09	0
yeast	5.68	5.95	10.19	19.21	3.7	4.02	6.2	13.24	10.22	36.26	0	0	0	0	14.37	47.72	4.1	7.35	16.38	14.69	8.82	14.03	0	39.59	13.95	0	0	0	0	2.79	0	0	42.49	34.83	5.02	26.95	12.72	4.21	18.56	3.46	0.88	2.71	14.93	33.63	8.44	14.39	14.88	15.03	11.73
Sup. Fig 4b
feeding index (eye-scoring), using standard lab food
1 day overexpression from muscle
male
mef2ts>+	mef2ts>ImpL2+upd3
0.230769	0.826087
0.307692	0.333333
1.33333	0.55
1.35	0.7
1	0.791667
1.2	0.608696
Sup. Fig 4c
normalized food consumption (spectrophotometry), using standard lab food
1 day overexpression from muscle
male
mef2ts>+	mef2ts>ImpL2+upd3
-0.92378	-0.44817
1.52287	1.36738
2.40091	-0.76372
1.16758	-0.05488
1.65746	0.0514163
0.17496	-0.05356
[truncated: 9 more columns]

## Sheet: SupFig5
Sup. Fig 5a					Sup. Fig 5b					Sup. Fig 5c. (same as Fig 5c)
Triglycerides/ protein (normalized)					dry weight (nornalized)					Survival curves
day 6 of gut Yki-tumor induction					day 6 of gut Yki-tumor induction					male
male					male
										control	d0	d3	d5	d7	d10	d12	d14	d17	d19	d21	d24	d26	d27	d30	d32	d34	d37	d39	d41	d44	d46
control	Yki-act	NPF-activation	Yki-act + NPF-activation		control	Yki-act	gut-NPF-activation	Yki-act + gut-NPF-activation		propability of survival														0.75			0.5	0.25			0
1.01078	-0.304802	1.29112	-0.157351		1.04348	0.76087	0.978261	0.782609		n=11	100	100	100	100	100	100	100	100	100	100	100	100	100	90.9091	90.9091	81.8182	36.3636	27.2727	27.2727	0	0
0.8732	-0.028762	1.15279	0.249725		0.978261	0.782609	1.05978	0.815217		n=15	100	100	100	100	100	100	100	100	100	100	100	73.3333	66.6667	33.3333	26.6667	13.3333	6.66667	0	0	0	0
1.11602	-0.0428997	1.24774	-0.0295		0.978261	0.706522	0.913043	0.652174		n=15	100	100	100	100	100	100	100	100	100	100	80	80	73.3333	73.3333	60	60	20	20	6.66667	0	0
										n=14	100	100	100	100	100	100	100	100	100	100	92.8571	92.8571	92.8571	85.7143	78.5714	78.5714	50	42.8571	7.14286	0	0
										n=13	100	100	100	100	100	100	100	100	100	100	100	100	100	100	92.3077	92.3077	76.9231	69.2308	61.5385	15.3846	0
										n=12	100	100	100	100	100	100	100	100	100	100	100	100	100	91.6667	83.3333	75	41.6667	33.3333	8.33333	0	0
										n=12	100	100	100	100	100	100	100	100	100	100	66.6667	66.6667	66.6667	33.3333	25	25	16.6667	0	0	0	0
										n=11	100	100	100	100	100	100	90.9091	90.9091	90.9091	90.9091	63.6364	63.6364	63.6364	36.3636	36.3636	36.3636	9.09091	9.09091	0	0	0
										n=11	100	100	100	100	100	100	100	100	100	100	72.7273	63.6364	63.6364	0	0	0	0	0	0	0	0
										Average	100	100	100	100	100	100	98.9899	98.9899	98.9899	98.9899	86.2097	82.2367	80.7552	60.5171	54.7946	51.3771	28.5975	22.4205	12.3282	1.7094	0
										SEM	0	0	0	0	0	0	1.0101	1.0101	1.0101	1.0101	5.15954	5.37231	5.64667	11.7708	11.2666	11.1691	8.26647	7.85552	6.79852	1.7094	0
										NPF-activation	d0	d3	d5	d7	d10	d12	d14	d17	d19	d21	d24	d26	d27	d30	d32	d34	d37	d39	d41	d44	d46
										propability of survival													0.75	0.5			0.25			0
										n=12	100	100	100	100	100	100	100	100	100	100	66.6667	50	50	33.3333	16.6667	16.6667	0	0	0	0	0
										n=15	100	100	100	100	100	100	100	100	100	100	100	86.6667	80	40	33.3333	33.3333	6.66667	0	0	0	0
										n=14	100	100	100	100	100	92.8571	92.8571	92.8571	92.8571	92.8571	92.8571	92.8571	85.7143	50	35.7143	28.5714	14.2857	0	0	0	0
										n=16	100	100	100	100	100	100	100	100	100	100	93.75	75	68.75	43.75	43.75	43.75	18.75	18.75	12.5	0	0
										n=14	100	100	100	100	100	100	100	92.8571	92.8571	92.8571	92.8571	92.8571	85.7143	64.2857	57.1429	50	28.5714	21.4286	14.2857	0	0
										n=14	100	100	100	100	100	100	100	100	100	100	100	100	100	64.2857	57.1429	50	14.2857	7.14286	0	0	0
										n=13	100	100	100	100	92.3077	92.3077	92.3077	92.3077	92.3077	92.3077	76.9231	61.5385	53.8462	23.0769	7.69231	7.69231	7.69231	7.69231	0	0	0
										n=15	100	100	100	100	100	100	100	100	100	100	73.3333	60	60	40	33.3333	26.6667	0	0	0	0	0
										n=15	100	100	100	100	100	100	100	100	100	100	100	100	93.3333	73.3333	40	26.6667	0	0	0	0	0
										Average	100	100	100	100	99.1453	98.3516	98.3516	97.558	97.558	97.558	88.4875	79.8799	75.262	48.0072	36.0862	31.483	10.028	6.11264	2.97619	0	0
										SEM	0	0	0	0	0.854701	1.09124	1.09124	1.22215	1.22215	1.22215	4.25413	6.28132	5.9531	5.4754	5.47652	4.83054	3.28004	2.84961	1.97418	0	0
										Yki-act	d0	d3	d5	d7	d10	d12	d14	d17	d19	d21	d24	d26	d27	d30	d32	d34	d37	d39	d41	d44	d46
										propability of survival							0.75		0.5			0.25							0
										n=11	100	100	100	100	100	100	81.8182	63.6364	54.5455	54.5455	45.4545	27.2727	27.2727	18.1818	0	0	0	0	0	0	0
										n=12	100	100	100	100	100	100	91.6667	83.3333	58.3333	25	16.6667	16.6667	16.6667	16.6667	16.6667	16.6667	16.6667	0	0	0	0
										n=15	100	100	100	100	100	100	100	86.6667	66.6667	60	40	40	26.6667	20	20	20	0	0	0	0	0
										n=12	100	100	100	100	100	83.3333	66.6667	66.6667	66.6667	66.6667	41.6667	33.3333	25	16.6667	16.6667	16.6667	0	0	0	0	0
										n=15	100	100	100	100	86.6667	73.3333	66.6667	40	26.6667	26.6667	26.6667	26.6667	20	13.3333	13.3333	13.3333	6.66667	6.66667	0	0	0
										n=15	100	100	100	100	86.6667	73.3333	53.3333	40	20	20	20	0	0	0	0	0	0	0	0	0	0
										n=14	100	100	100	100	78.5714	78.5714	57.1429	57.1429	42.8571	35.7143	35.7143	35.7143	28.5714	0	0	0	0	0	0	0	0
										n=14	100	100	100	85.7143	71.4286	64.2857	57.1429	42.8571	35.7143	21.4286	21.4286	14.2857	14.2857	14.2857	0	0	0	0	0	0	0
										n=14	100	100	100	71.4286	57.1429	57.1429	50	35.7143	21.4286	21.4286	14.2857	14.2857	7.14286	7.14286	7.14286	7.14286	0	0	0	0	0
										Average	100	100	100	95.2381	86.7196	81.1111	69.3819	57.3353	43.6532	36.8278	29.0981	23.1361	18.4007	11.8086	8.20106	8.20106	2.59259	0.740741	0	0	0
										SEM	0	0	0	3.36718	5.11055	5.34935	5.93517	6.39135	6.23498	6.17236	3.92567	4.26542	3.29532	2.53869	2.83588	2.83588	1.9066	0.740741	0	0	0
										Yki-act + NPF- activation	d0	d3	d5	d7	d10	d12	d14	d17	d19	d21	d24	d26	d27	d30	d32	d34	d37	d39	d41	d44	d46
										propability of survival								0.75			0.5			0.25							0
										n=9	100	100	100	100	77.7778	77.7778	77.7778	77.7778	77.7778	77.7778	55.5556	44.4444	33.3333	11.1111	0	0	0	0	0	0	0
										n=11	100	100	100	100	100	100	90.9091	90.9091	72.7273	72.7273	63.6364	27.2727	18.1818	9.09091	9.09091	9.09091	9.09091	0	0	0	0
										n=9	100	100	100	100	100	100	100	100	100	88.8889	44.4444	33.3333	33.3333	11.1111	11.1111	11.1111	0	0	0	0	0
										n=16	100	100	100	100	93.75	81.25	81.25	68.75	68.75	50	37.5	18.75	18.75	12.5	6.25	6.25	0	0	0	0	0
										n=11	100	100	100	100	90.9091	90.9091	90.9091	81.8182	72.7273	63.6364	54.5455	45.4545	45.4545	27.2727	27.2727	27.2727	27.2727	27.2727	27.2727	18.1818	0
										n=14	100	100	100	100	92.8571	92.8571	92.8571	71.4286	64.2857	64.2857	64.2857	57.1429	50	35.7143	35.7143	28.5714	14.2857	14.2857	0	0	0
										n=13	100	100	100	84.6154	84.6154	53.8462	46.1538	38.4615	23.0769	23.0769	15.3846	15.3846	15.3846	7.69231	7.69231	7.69231	0	0	0	0	0
										n=16	100	100	100	87.5	56.25	50	50	43.75	43.75	37.5	25	12.5	12.5	6.25	0	0	0	0	0	0	0
										n=15	100	100	100	100	60	60	60	46.6667	33.3333	33.3333	26.6667	26.6667	26.6667	13.3333	13.3333	6.66667	0	0	0	0	0
										Average	100	100	100	96.9017	84.0177	78.5156	76.6508	68.8402	61.8254	56.8029	43.0021	31.2166	28.1783	14.8973	12.2739	10.7395	5.62771	4.6176	3.0303	2.0202	0
										SEM	0	0	0	2.06338	5.42423	6.51388	6.61903	7.22364	8.03071	7.39075	5.95773	5.06483	4.45409	3.29933	3.98887	3.47787	3.21776	3.24033	3.0303	2.0202	0

[truncated: 1 more sheets: Sup. Table 1]
